# Supplementary material for: Proteomic Characterization of the Olfactory Molecular Imbalance in Dementia with Lewy Bodies
Source: Int J Mol Sci. 2020 Sep 2;21(17):6371. doi: 10.3390/ijms21176371 (PMC7503830; doi:10.3390/ijms21176371)
Supplement: Supplementary file 1 [file ijms-21-06371-s001.zip]

Archive with 5 entries (5 files):
- Supplementary Figure S1.tif
- Supplementary Figure S2.tif
- Supplementary Figure S3.tif
- Supplementary Figures S4 and S5.pdf
- Supplementary Table S1. OB Quantified proteins in DLB.xlsx
