# Supplementary material for: Proteomic Characterization of the Olfactory Molecular Imbalance in Dementia with Lewy Bodies
Source: Int J Mol Sci. 2020 Sep 2;21(17):6371. doi: 10.3390/ijms21176371 (PMC7503830; doi:10.3390/ijms21176371)
Supplement: Supplementary file 1 [file ijms-21-06371-s001.zip › Supplementary Table S1. OB Quantified proteins in DLB.xlsx]

## Sheet: Quantifications
Group	AC	ID	Description	Gene	N	Peptide Count	Spectral Count	Sequence Coverage	Classes	Ratio	Is Significant	Ratio Minus Sd	Ratio Plus Sd	P Value Rat	P Value Sample	Log10 Ratio	Log10 Var
1	P01023	A2MG_HUMAN	Alpha-2-macroglobulin	A2M	2	33	51	0.0156	X / Y	1.1097	FALSE	0.7842	1.5702	0.382181	2.94006e-05	0.0452	0.0227288
2	Q2M2I8	AAK1_HUMAN	AP2-associated protein kinase 1	AAK1	2	10	13	0.0125	X / Y	0.8903	FALSE	0.8294	0.9557	0.0505242	0.000183024	-0.0505	0.000947367
3	Q9H7C9	AAMDC_HUMAN	Mth938 domain-containing protein	AAMDC	2	3	3	0.082	X / Y	1.2871	FALSE	1.0409	1.5916	0.117276	0.000123372	0.1096	0.00850413
4	Q13685	AAMP_HUMAN	Angio-associated migratory cell protein	AAMP	2	2	3	0.0392	X / Y	1.0201	FALSE	0.9172	1.1345	0.42568	0.116676	0.0087	0.00213098
5	P49588	SYAC_HUMAN	Alanine--tRNA ligase, cytoplasmic	AARS	2	26	45	0.0124	X / Y	0.988	FALSE	0.9304	1.0492	0.420387	0.255363	-0.0052	0.000681347
6	Q9BTE6	AASD1_HUMAN	Alanyl-tRNA editing protein Aarsd1	AARSD1	2	3	5	0.0267	X / Y	1.0315	FALSE	0.9206	1.1556	0.392612	0.0121793	0.0135	0.00243712
7	Q9NRN7	ADPPT_HUMAN	L-aminoadipate-semialdehyde dehydrogenase-phosphopantetheinyl transferase	AASDHPPT	2	3	3	0.0356	X / Y	0.8992	FALSE	0.8064	1.0028	0.164911	5.70938e-05	-0.0461	0.00224046
8	Q9UDR5	AASS_HUMAN	Alpha-aminoadipic semialdehyde synthase, mitochondrial	AASS	2	7	7	0.0086	X / Y	1.0968	FALSE	1.0335	1.164	0.060064	0.00193444	0.0401	0.000666415
9	P80404	GABT_HUMAN	4-aminobutyrate aminotransferase, mitochondrial	ABAT	2	20	43	0.042	X / Y	1.022	FALSE	0.925	1.1291	0.413703	0.225691	0.0094	0.0018748
10	O94911	ABCA8_HUMAN	ATP-binding cassette sub-family A member 8	ABCA8	2	4	5	0.0057	X / Y	1.3157	FALSE	1.1131	1.5551	0.0503878	1.13125e-05	0.1191	0.00527116
11	O75027	ABCB7_HUMAN	ATP-binding cassette sub-family B member 7, mitochondrial	ABCB7	2	5	5	0.012	X / Y	1.0656	FALSE	0.845	1.3438	0.392024	0.128619	0.0276	0.0101449
12	O15439	MRP4_HUMAN	Multidrug resistance-associated protein 4	ABCC4	2	2	3	0.0068	X / Y	0.9977	FALSE	0.8588	1.1589	0.493766	0.0374	-0.001	0.00423484
13	P28288	ABCD3_HUMAN	ATP-binding cassette sub-family D member 3	ABCD3	2	3	3	0.0167	X / Y	0.9887	FALSE	0.8816	1.1089	0.460685	0.159293	-0.0049	0.00248303
14	P61221	ABCE1_HUMAN	ATP-binding cassette sub-family E member 1	ABCE1	2	3	5	0.0301	X / Y	0.8598	TRUE	0.8135	0.9088	0.00321782	1.30777e-05	-0.0656	0.000579467
15	Q8NE71	ABCF1_HUMAN	ATP-binding cassette sub-family F member 1	ABCF1	2	1	1	0.0142	X / Y	0.8983	FALSE	0.7133	1.1313	0.320922	0.00269205	-0.0466	0.0100289
16	Q9NUQ8	ABCF3_HUMAN	ATP-binding cassette sub-family F member 3	ABCF3	2	2	2	0.0183	X / Y	0.9321	FALSE	0.769	1.1298	0.357329	0.0156085	-0.0305	0.00697749
17	Q9NUJ1	ABHDA_HUMAN	Mycophenolic acid acyl-glucuronide esterase, mitochondrial	ABHD10	2	7	14	0.0556	X / Y	0.9946	FALSE	0.95	1.0413	0.452939	0.53057	-0.0024	0.000396726
18	Q96IU4	ABHEB_HUMAN	Protein ABHD14B	ABHD14B	2	4	6	0.0667	X / Y	1.1792	TRUE	1.09	1.2756	0.0180513	1.01668e-06	0.0716	0.00116618
19	O95870	ABHGA_HUMAN	Protein ABHD16A	ABHD16A	2	4	5	0.0484	X / Y	0.9374	FALSE	0.7949	1.1054	0.347387	0.438013	-0.0281	0.00512589
20	Q8IZP0	ABI1_HUMAN	Abl interactor 1	ABI1	2	5	7	0.0217	X / Y	1.0803	FALSE	1.0026	1.164	0.150346	0.0063275	0.0335	0.00105036
21	Q9NYB9	ABI2_HUMAN	Abl interactor 2	ABI2	2	2	2	0.0214	X / Y	0.9906	FALSE	0.8875	1.1057	0.46582	0.292544	-0.0041	0.00227667
22	Q9P2A4	ABI3_HUMAN	ABI gene family member 3	ABI3	2	2	2	0.0383	X / Y	1.0719	FALSE	0.9709	1.1835	0.241572	0.00745621	0.0302	0.00184938
23	O14639	ABLM1_HUMAN	Actin-binding LIM protein 1	ABLIM1	2	12	18	0.0116	X / Y	1.0726	FALSE	1.0146	1.1339	0.103699	0.00590901	0.0304	0.000583128
24	Q6H8Q1	ABLM2_HUMAN	Actin-binding LIM protein 2	ABLIM2	2	7	7	0.0262	X / Y	0.8916	TRUE	0.8514	0.9337	0.00641968	0.00018374	-0.0498	0.000401062
25	Q12979	ABR_HUMAN	Active breakpoint cluster region-related protein	ABR	2	9	11	0.0186	X / Y	0.7974	TRUE	0.7471	0.8511	0.00025641	2.09853e-07	-0.0983	0.000801295
26	P09110	THIK_HUMAN	3-ketoacyl-CoA thiolase, peroxisomal	ACAA1	2	7	10	0.0425	X / Y	1.0119	FALSE	0.9278	1.1036	0.445774	0.367575	0.0051	0.00141956
27	P42765	THIM_HUMAN	3-ketoacyl-CoA thiolase, mitochondrial	ACAA2	2	8	14	0.0202	X / Y	1.0784	FALSE	0.9459	1.2295	0.282397	0.00444646	0.0328	0.00324226
28	Q9UKU7	ACAD8_HUMAN	Isobutyryl-CoA dehydrogenase, mitochondrial	ACAD8	2	5	5	0.0554	X / Y	1.1018	FALSE	1.0159	1.1951	0.116263	0.000553705	0.0421	0.00124471
29	Q9H845	ACAD9_HUMAN	Acyl-CoA dehydrogenase family member 9, mitochondrial	ACAD9	2	2	3	0.0403	X / Y	0.9323	FALSE	0.8266	1.0515	0.280014	0.108785	-0.0305	0.00272985
30	P11310	ACADM_HUMAN	Medium-chain specific acyl-CoA dehydrogenase, mitochondrial	ACADM	2	7	9	0.0285	X / Y	1.0838	FALSE	0.9998	1.1748	0.159136	0.00279477	0.035	0.0012268
31	P16219	ACADS_HUMAN	Short-chain specific acyl-CoA dehydrogenase, mitochondrial	ACADS	2	5	7	0.0534	X / Y	1.1283	FALSE	0.9315	1.3668	0.264455	3.08308e-05	0.0524	0.0069336
32	P45954	ACDSB_HUMAN	Short/branched chain specific acyl-CoA dehydrogenase, mitochondrial	ACADSB	2	7	8	0.0185	X / Y	0.9599	FALSE	0.8073	1.1414	0.406653	0.0065755	-0.0178	0.00565734
33	P49748	ACADV_HUMAN	Very long-chain specific acyl-CoA dehydrogenase, mitochondrial	ACADVL	2	15	23	0.0168	X / Y	1.0762	FALSE	0.9417	1.2299	0.291172	0.000558842	0.0319	0.0033619
34	P24752	THIL_HUMAN	Acetyl-CoA acetyltransferase, mitochondrial	ACAT1	2	16	36	0.0211	X / Y	1.0853	FALSE	1.0267	1.1472	0.0702031	0.0114466	0.0355	0.000581233
35	Q9BWD1	THIC_HUMAN	Acetyl-CoA acetyltransferase, cytosolic	ACAT2	2	8	13	0.068	X / Y	0.997	FALSE	0.9301	1.0686	0.482584	0.10834	-0.0013	0.000908502
36	Q9BR61	ACBD6_HUMAN	Acyl-CoA-binding domain-containing protein 6	ACBD6	2	2	2	0.0319	X / Y	1.0355	FALSE	0.9344	1.1476	0.36696	0.000181545	0.0152	0.00199092
37	Q8N6N7	ACBD7_HUMAN	Acyl-CoA-binding domain-containing protein 7	ACBD7	2	5	11	0.1023	X / Y	1.0941	FALSE	0.8624	1.3879	0.352754	0.000817978	0.039	0.0106727
38	Q9UKV3	ACINU_HUMAN	Apoptotic chromatin condensation inducer in the nucleus	ACIN1	2	7	8	0.0119	X / Y	0.9371	FALSE	0.8277	1.0609	0.300184	0.0705967	-0.0282	0.00290405
39	P53396	ACLY_HUMAN	ATP-citrate synthase	ACLY	2	22	28	0.0082	X / Y	0.9103	TRUE	0.872	0.9502	0.014282	0.00063587	-0.0408	0.00034767
40	P21399	ACOC_HUMAN	Cytoplasmic aconitate hydratase	ACO1	2	13	22	0.018	X / Y	1.0636	FALSE	0.964	1.1736	0.26527	0.0162169	0.0268	0.00182558
41	Q99798	ACON_HUMAN	Aconitate hydratase, mitochondrial	ACO2	2	34	81	0.0244	X / Y	1.0051	FALSE	0.9478	1.0659	0.465562	0.459086	0.0022	0.000650537
42	Q86TX2	ACOT1_HUMAN	Acyl-coenzyme A thioesterase 1	ACOT1	2	12	23	0.0261	X / Y	0.9441	FALSE	0.8261	1.0789	0.333178	0.0188727	-0.025	0.0033591
43	Q9NPJ3	ACO13_HUMAN	Acyl-coenzyme A thioesterase 13	ACOT13	2	3	8	0.0714	X / Y	0.9355	TRUE	0.9015	0.9707	0.0356375	0.00387085	-0.029	0.000257827
44	O00154	BACH_HUMAN	Cytosolic acyl coenzyme A thioester hydrolase	ACOT7	2	8	21	0.0526	X / Y	0.8287	TRUE	0.7536	0.9113	0.0239488	5.64697e-07	-0.0816	0.00170122
45	Q9Y305	ACOT9_HUMAN	Acyl-coenzyme A thioesterase 9, mitochondrial	ACOT9	2	8	11	0.0182	X / Y	0.931	FALSE	0.8572	1.0112	0.193506	0.00464975	-0.031	0.00128773
46	Q15067	ACOX1_HUMAN	Peroxisomal acyl-coenzyme A oxidase 1	ACOX1	2	7	7	0.0424	X / Y	0.8769	FALSE	0.8011	0.9599	0.0731093	0.00018284	-0.0571	0.00154214
47	P24666	PPAC_HUMAN	Low molecular weight phosphotyrosine protein phosphatase	ACP1	2	4	4	0.057	X / Y	0.9365	FALSE	0.8591	1.0209	0.223429	0.138555	-0.0285	0.00140258
48	Q96GR2	ACBG1_HUMAN	Long-chain-fatty-acid--CoA ligase ACSBG1	ACSBG1	2	7	7	0.0262	X / Y	1.1369	FALSE	0.9611	1.3449	0.222506	0.00406685	0.0557	0.00532407
49	P33121	ACSL1_HUMAN	Long-chain-fatty-acid--CoA ligase 1	ACSL1	2	5	5	0.0172	X / Y	0.9209	FALSE	0.8336	1.0173	0.203824	0.0177561	-0.0358	0.00186851
50	O95573	ACSL3_HUMAN	Long-chain-fatty-acid--CoA ligase 3	ACSL3	2	3	3	0.0417	X / Y	0.9733	FALSE	0.9074	1.044	0.349657	0.131623	-0.0118	0.000927406
51	O60488	ACSL4_HUMAN	Long-chain-fatty-acid--CoA ligase 4	ACSL4	2	2	2	0.0113	X / Y	0.7952	TRUE	0.7221	0.8758	0.00880575	3.18156e-07	-0.0995	0.00175719
52	Q9UKU0	ACSL6_HUMAN	Long-chain-fatty-acid--CoA ligase 6	ACSL6	2	12	14	0.0172	X / Y	1.0373	FALSE	0.8887	1.2107	0.40646	0.36176	0.0159	0.00450943
53	P0C7M7	ACSM4_HUMAN	Acyl-coenzyme A synthetase ACSM4, mitochondrial	ACSM4	2	2	3	0.0121	X / Y	1.2813	FALSE	0.8231	1.9945	0.287687	0.000194113	0.1077	0.0369344
54	Q9NUB1	ACS2L_HUMAN	Acetyl-coenzyme A synthetase 2-like, mitochondrial	ACSS1	2	9	11	0.0116	X / Y	1.0959	FALSE	0.9793	1.2263	0.207748	0.00492933	0.0398	0.00238379
55	Q9H6R3	ACSS3_HUMAN	Acyl-CoA synthetase short-chain family member 3, mitochondrial	ACSS3	2	4	4	0.0262	X / Y	1.0275	FALSE	0.908	1.1628	0.413037	0.211434	0.0118	0.00288489
56	P62736	ACTA_HUMAN	Actin, aortic smooth muscle	ACTA2	2	1	3	0.0265	X / Y		FALSE			1	1
57	P63261, P60709	ACTB_HUMAN, ACTG_HUMAN	Actin, cytoplasmic 1, Actin, cytoplasmic 2	ACTB, ACTG1	2	8	54	0.0267	X / Y	1.0139	FALSE	0.9586	1.0723	0.402946	0.553761	0.006	0.000592741
58	P68032	ACTC_HUMAN	Actin, alpha cardiac muscle 1	ACTC1	2			0.0265	X / Y		FALSE			1	1
59	O96019	ACL6A_HUMAN	Actin-like protein 6A	ACTL6A	2	1	1	0.0233	X / Y	1.1748	FALSE	1.0299	1.3401	0.11051	4.00544e-05	0.07	0.00326863
60	O94805	ACL6B_HUMAN	Actin-like protein 6B	ACTL6B	2	3	3	0.0235	X / Y	0.835	TRUE	0.749	0.931	0.0487197	3.33005e-06	-0.0783	0.00223128
61	P12814	ACTN1_HUMAN	Alpha-actinin-1	ACTN1	2	11	14	0.0112	X / Y	0.954	FALSE	0.7877	1.1553	0.402805	0.00941211	-0.0205	0.00691642
62	P35609	ACTN2_HUMAN	Alpha-actinin-2	ACTN2	2	8	9	0.0112	X / Y	0.7512	FALSE	0.6104	0.9246	0.0841518	1.15156e-09	-0.1242	0.00812977
63	Q08043	ACTN3_HUMAN	Alpha-actinin-3	ACTN3	2			0.0111	X / Y		FALSE			1	1
64	O43707	ACTN4_HUMAN	Alpha-actinin-4	ACTN4	2	21	32	0.011	X / Y	0.9498	FALSE	0.8609	1.0479	0.300139	0.0448515	-0.0224	0.00182275
65	Q9NZ32	ARP10_HUMAN	Actin-related protein 10	ACTR10	2	3	3	0.0336	X / Y	0.9639	FALSE	0.9213	1.0084	0.20787	0.0540829	-0.016	0.000385076
66	P61163	ACTZ_HUMAN	Alpha-centractin	ACTR1A	2	5	9	0.0266	X / Y	0.9363	FALSE	0.841	1.0424	0.269871	0.00411405	-0.0286	0.00217302
67	P42025	ACTY_HUMAN	Beta-centractin	ACTR1B	2	5	7	0.0266	X / Y	0.8615	TRUE	0.7969	0.9313	0.0278596	3.64236e-05	-0.0647	0.00114536
68	P61160	ARP2_HUMAN	Actin-related protein 2	ACTR2	2	7	12	0.033	X / Y	0.9475	FALSE	0.901	0.9964	0.141889	0.13545	-0.0234	0.000477528
69	P61158	ARP3_HUMAN	Actin-related protein 3	ACTR3	2	13	26	0.0335	X / Y	0.9872	FALSE	0.9312	1.0467	0.413022	0.228412	-0.0056	0.000644623
70	Q9P1U1	ARP3B_HUMAN	Actin-related protein 3B	ACTR3B	2	5	6	0.0478	X / Y	0.752	TRUE	0.6751	0.8377	0.00413342	6.08604e-09	-0.1238	0.00219619
71	Q03154	ACY1_HUMAN	Aminoacylase-1	ACY1	2	5	6	0.049	X / Y	1.1935	TRUE	1.0759	1.3239	0.0440758	1.7347e-06	0.0768	0.00202949
72	Q96HD9	ACY3_HUMAN	N-acyl-aromatic-L-amino acid amidohydrolase	ACY3	2	2	2	0.0596	X / Y	1.0757	FALSE	0.9361	1.236	0.299773	0.0241289	0.0317	0.00364122
73	P07311	ACYP1_HUMAN	Acylphosphatase-1	ACYP1	2	4	6	0.0808	X / Y	0.9715	FALSE	0.9047	1.0433	0.342561	0.0578215	-0.0125	0.000957574
74	P14621	ACYP2_HUMAN	Acylphosphatase-2	ACYP2	2	8	12	0.0808	X / Y	1.2754	TRUE	1.1717	1.3883	0.00206262	1.24178e-07	0.1056	0.00135639
75	O14672	ADA10_HUMAN	Disintegrin and metalloproteinase domain-containing protein 10	ADAM10	2	6	8	0.0201	X / Y	1.0202	FALSE	0.9687	1.0746	0.34956	0.198629	0.0087	0.000507299
76	Q9P0K1	ADA22_HUMAN	Disintegrin and metalloproteinase domain-containing protein 22	ADAM22	2	2	2	0.0099	X / Y	0.746	TRUE	0.6554	0.8492	0.0118367	2.16434e-08	-0.1273	0.00316448
77	O75689	ADAP1_HUMAN	Arf-GAP with dual PH domain-containing protein 1	ADAP1	2	1	1	0.0321	X / Y	0.8907	FALSE	0.7335	1.0814	0.275373	0.00198056	-0.0503	0.0071043
78	Q9NPF8	ADAP2_HUMAN	Arf-GAP with dual PH domain-containing protein 2	ADAP2	2			0.0157	X / Y		FALSE			1	1
79	P55265	DSRAD_HUMAN	Double-stranded RNA-specific adenosine deaminase	ADAR	2	6	7	0.0122	X / Y	0.8619	TRUE	0.7918	0.9382	0.0398566	8.65072e-05	-0.0645	0.00135648
80	P78563	RED1_HUMAN	Double-stranded RNA-specific editase 1	ADARB1	2	2	2	0.027	X / Y	1.1588	FALSE	0.7706	1.7426	0.358939	9.31892e-06	0.064	0.0313944
81	Q08462	ADCY2_HUMAN	Adenylate cyclase type 2	ADCY2	2	6	8	0.0137	X / Y	0.8778	TRUE	0.8329	0.9251	0.00649564	0.000707099	-0.0566	0.000519331
82	P35611	ADDA_HUMAN	Alpha-adducin	ADD1	2	23	52	0.0204	X / Y	1.0312	FALSE	0.9568	1.1114	0.340883	0.0431898	0.0133	0.00105884
83	P35612	ADDB_HUMAN	Beta-adducin	ADD2	2	19	31	0.0138	X / Y	0.8383	FALSE	0.7483	0.939	0.0600634	2.38849e-06	-0.0766	0.00243047
84	Q9UEY8	ADDG_HUMAN	Gamma-adducin	ADD3	2	20	37	0.0142	X / Y	1.0802	FALSE	0.9727	1.1995	0.230867	0.0419504	0.0335	0.00206996
85	Q9Y653	AGRG1_HUMAN	Adhesion G-protein coupled receptor G1	ADGRG1	2	2	2	0.0144	X / Y	0.9604	FALSE	0.767	1.2024	0.428606	0.0669695	-0.0176	0.00953197
86	O94910	AGRL1_HUMAN	Adhesion G protein-coupled receptor L1	ADGRL1	2	3	3	0.0183	X / Y	0.997	FALSE	0.9446	1.0522	0.47748	0.168784	-0.0013	0.000549289
87	Q9HAR2	AGRL3_HUMAN	Adhesion G protein-coupled receptor L3	ADGRL3	2	3	5	0.0124	X / Y	1.0478	FALSE	0.8125	1.3513	0.427187	0.00211957	0.0203	0.0122032
88	P00325	ADH1B_HUMAN	Alcohol dehydrogenase 1B	ADH1B	2	3	3	0.0293	X / Y	1.1354	FALSE	0.9826	1.3119	0.189841	0.000545255	0.0551	0.00393917
89	P11766	ADHX_HUMAN	Alcohol dehydrogenase class-3	ADH5	2	15	31	0.0588	X / Y	1.2462	FALSE	1.1012	1.4104	0.037596	1.12995e-05	0.0956	0.00288708
90	Q15847	ADIRF_HUMAN	Adipogenesis regulatory factor	ADIRF	2	4	7	0.4079	X / Y	1.4107	FALSE	0.935	2.1283	0.201407	4.52404e-08	0.1494	0.0318996
91	P55263	ADK_HUMAN	Adenosine kinase	ADK	2	6	6	0.0221	X / Y	1.0055	FALSE	0.9007	1.1225	0.480222	0.138298	0.0024	0.0022853
92	Q9NX46	ARHL2_HUMAN	Poly(ADP-ribose) glycohydrolase ARH3	ADPRHL2	2	4	6	0.0441	X / Y	1.0806	FALSE	1.0089	1.1573	0.129562	0.118162	0.0336	0.000889018
93	Q16186	ADRM1_HUMAN	Proteasomal ubiquitin receptor ADRM1	ADRM1	2	3	6	0.0197	X / Y	1.0127	FALSE	0.9321	1.1002	0.439536	0.189055	0.0055	0.00129676
94	P30520	PURA2_HUMAN	Adenylosuccinate synthetase isozyme 2	ADSS	2	5	6	0.0417	X / Y	1.1089	FALSE	0.9966	1.2339	0.166514	0.0369998	0.0449	0.00215128
95	P55196	AFAD_HUMAN	Afadin	AFDN	2	3	3	0.0044	X / Y	0.852	FALSE	0.7749	0.9366	0.0454042	0.00214669	-0.0696	0.00169302
96	Q9Y4W6	AFG32_HUMAN	AFG3-like protein 2	AFG3L2	2	7	10	0.0113	X / Y	0.991	FALSE	0.8663	1.1337	0.473241	0.336944	-0.0039	0.00341103
97	Q99490	AGAP2_HUMAN	Arf-GAP with GTPase, ANK repeat and PH domain-containing protein 2	AGAP2	2	2	3	0.0117	X / Y	0.7988	FALSE	0.7216	0.8842	0.013472	0.000409068	-0.0976	0.00194549
98	Q96P47	AGAP3_HUMAN	Arf-GAP with GTPase, ANK repeat and PH domain-containing protein 3	AGAP3	2	2	2	0.0194	X / Y	0.8954	FALSE	0.8163	0.9821	0.11603	0.000799738	-0.048	0.00161328
99	P52594	AGFG1_HUMAN	Arf-GAP domain and FG repeat-containing protein 1	AGFG1	2	4	4	0.016	X / Y	1.0595	FALSE	0.9723	1.1545	0.250496	0.176669	0.0251	0.00139047
100	O95081	AGFG2_HUMAN	Arf-GAP domain and FG repeat-containing protein 2	AGFG2	2	4	4	0.0166	X / Y	1.1222	FALSE	0.9121	1.3808	0.289021	6.13225e-05	0.0501	0.00810798
101	Q53H12	AGK_HUMAN	Acylglycerol kinase, mitochondrial	AGK	2	9	13	0.0498	X / Y	0.9567	FALSE	0.8912	1.027	0.266261	0.0305752	-0.0192	0.00094865
102	P35573	GDE_HUMAN	Glycogen debranching enzyme	AGL	2	20	27	0.0059	X / Y	0.9152	FALSE	0.8562	0.9783	0.0919747	0.00341445	-0.0385	0.000838389
103	Q9UL18	AGO1_HUMAN	Protein argonaute-1	AGO1	2	5	5	0.021	X / Y	0.939	FALSE	0.8955	0.9846	0.0924085	0.0187569	-0.0273	0.000424505
104	O00116	ADAS_HUMAN	Alkyldihydroxyacetonephosphate synthase, peroxisomal	AGPS	2	2	2	0.0213	X / Y	0.9876	FALSE	0.8965	1.0879	0.448648	0.346863	-0.0054	0.00176659
105	O00468	AGRIN_HUMAN	Agrin [Cleaved into: Agrin N-terminal 110 kDa subunit; Agrin C-terminal 110 kDa subunit; Agrin C-terminal 90 kDa fragment	AGRN	2	19	25	0.0044	X / Y	1.2394	TRUE	1.165	1.3186	0.00026335	9.32559e-08	0.0932	0.000723177
106	P01019	ANGT_HUMAN	Angiotensinogen	AGT	2	4	6	0.0247	X / Y	1.078	FALSE	0.906	1.2827	0.332764	0.00199598	0.0326	0.00569717
107	P23526	SAHH_HUMAN	Adenosylhomocysteinase	AHCY	2	13	21	0.0255	X / Y	0.9641	FALSE	0.9045	1.0277	0.283724	0.0705961	-0.0159	0.000769287
108	O43865	SAHH2_HUMAN	Adenosylhomocysteinase 2	AHCYL1	2	9	14	0.017	X / Y	1.0147	FALSE	0.9121	1.1289	0.445471	0.230225	0.0063	0.00214441
109	Q96HN2	SAHH3_HUMAN	Adenosylhomocysteinase 3	AHCYL2	2	7	11	0.0131	X / Y	1.0279	FALSE	0.9148	1.155	0.406824	0.520947	0.0119	0.00256361
110	Q09666	AHNK_HUMAN	Neuroblast differentiation-associated protein AHNAK	AHNAK	2	109	156	0.0034	X / Y	1.2158	FALSE	1.0089	1.4652	0.147479	6.17509e-07	0.0849	0.00656642
111	Q8IVF2	AHNK2_HUMAN	Protein AHNAK2	AHNAK2	2	2	2	0.0019	X / Y	0.9747	FALSE	0.9171	1.036	0.33728	0.183217	-0.0111	0.000700014
112	O95433	AHSA1_HUMAN	Activator of 90 kDa heat shock protein ATPase homolog 1	AHSA1	2	6	8	0.0414	X / Y	0.9941	FALSE	0.8803	1.1227	0.480666	0.29823	-0.0026	0.00278987
113	P02765	FETUA_HUMAN	Alpha-2-HS-glycoprotein	AHSG	2	2	2	0.0463	X / Y	1.1724	FALSE	0.7967	1.7253	0.340252	0.000521493	0.0691	0.0281511
114	Q96BJ3	AIDA_HUMAN	Axin interactor, dorsalization-associated protein	AIDA	2	4	4	0.0556	X / Y	1.1523	FALSE	1.0069	1.3187	0.146657	0.000201633	0.0616	0.00343198
115	P55008	AIF1_HUMAN	Allograft inflammatory factor 1	AIF1	2	3	4	0.1361	X / Y	1.0336	FALSE	0.954	1.1198	0.34001	0.0960481	0.0144	0.00121082
116	O95831	AIFM1_HUMAN	Apoptosis-inducing factor 1, mitochondrial	AIFM1	2	10	16	0.0261	X / Y	0.9887	FALSE	0.9301	1.051	0.42597	0.0847565	-0.005	0.000704084
117	Q96NN9	AIFM3_HUMAN	Apoptosis-inducing factor 3	AIFM3	2	2	2	0.0165	X / Y	1.0574	FALSE	0.9605	1.164	0.280693	0.0215438	0.0242	0.00174043
118	Q12904	AIMP1_HUMAN	Aminoacyl tRNA synthase complex-interacting multifunctional protein 1	AIMP1	2	3	4	0.0385	X / Y	1.0071	FALSE	0.9401	1.079	0.458957	0.181984	0.0031	0.000895209
119	Q13155	AIMP2_HUMAN	Aminoacyl tRNA synthase complex-interacting multifunctional protein 2	AIMP2	2	2	3	0.0781	X / Y	0.9446	FALSE	0.8921	1.0002	0.159371	0.0357092	-0.0247	0.000616107
120	O00170	AIP_HUMAN	AH receptor-interacting protein	AIP	2	9	11	0.0333	X / Y	1.0066	FALSE	0.9711	1.0434	0.427319	0.832348	0.0029	0.000243208
121	Q9UKB5	AJAP1_HUMAN	Adherens junction-associated protein 1	AJAP1	2	2	2	0.0316	X / Y	0.9397	FALSE	0.834	1.0587	0.300967	0.00920554	-0.027	0.00268405
122	P00568	KAD1_HUMAN	Adenylate kinase isoenzyme 1	AK1	2	9	25	0.0619	X / Y	1.3286	FALSE	1.0978	1.608	0.0682747	2.8867e-07	0.1234	0.00686978
123	P54819	KAD2_HUMAN	Adenylate kinase 2, mitochondrial	AK2	2	6	8	0.0544	X / Y	1.2038	TRUE	1.1275	1.2854	0.00232924	6.90943e-07	0.0806	0.000810717
124	Q9UIJ7	KAD3_HUMAN	GTP:AMP phosphotransferase AK3, mitochondrial	AK3	2	9	12	0.0485	X / Y	1.2222	TRUE	1.1567	1.2914	0.000134743	1.71355e-07	0.0871	0.000572246
125	P27144	KAD4_HUMAN	Adenylate kinase 4, mitochondrial	AK4	2	6	11	0.0493	X / Y	1.1643	TRUE	1.0717	1.265	0.0332944	0.000498527	0.0661	0.00129716
126	Q9Y6K8	KAD5_HUMAN	Adenylate kinase isoenzyme 5	AK5	2	7	10	0.0214	X / Y	0.7817	TRUE	0.6765	0.9032	0.0441751	4.65537e-08	-0.107	0.00394086
127	Q02952	AKA12_HUMAN	A-kinase anchor protein 12	AKAP12	2	21	26	0.0101	X / Y	1.0531	FALSE	0.9323	1.1897	0.335503	0.040955	0.0225	0.00280336
128	P14550	AK1A1_HUMAN	Alcohol dehydrogenase [NADP(+)]	AKR1A1	2	12	18	0.0308	X / Y	1.1304	TRUE	1.0586	1.2071	0.0308576	0.000179798	0.0532	0.000811812
129	P15121	ALDR_HUMAN	Aldose reductase	AKR1B1	2	12	23	0.0316	X / Y	1.0331	FALSE	0.9167	1.1644	0.392655	0.159618	0.0141	0.00269751
130	Q04828	AK1C1_HUMAN	Aldo-keto reductase family 1 member C1	AKR1C1	2			0.0681	X / Y		FALSE			1	1
131	P52895	AK1C2_HUMAN	Aldo-keto reductase family 1 member C2	AKR1C2	2	1	2	0.0681	X / Y	1.1035	FALSE	0.8561	1.4224	0.349038	0.00237967	0.0428	0.0121534
132	P42330	AK1C3_HUMAN	Aldo-keto reductase family 1 member C3	AKR1C3	2	4	6	0.0681	X / Y	1.2884	TRUE	1.1332	1.4649	0.024182	1.59362e-08	0.1101	0.00310799
133	O43488	ARK72_HUMAN	Aflatoxin B1 aldehyde reductase member 2	AKR7A2	2	8	14	0.0334	X / Y	1.1156	FALSE	1.0048	1.2386	0.147805	0.000379859	0.0475	0.00206376
134	O95154	ARK73_HUMAN	Aflatoxin B1 aldehyde reductase member 3	AKR7A3	2	1	2	0.0453	X / Y	1.1671	FALSE	1.008	1.3514	0.145899	0.000132935	0.0671	0.00405416
135	Q8NHP1	ARK74_HUMAN	Aflatoxin B1 aldehyde reductase member 4	AKR7L	2			0.0272	X / Y		FALSE			1	1
136	Q9Y243	AKT3_HUMAN	RAC-gamma serine/threonine-protein kinase	AKT3	2	2	2	0.0209	X / Y	0.9574	FALSE	0.8892	1.0309	0.278024	0.117625	-0.0189	0.00102965
137	P13716	HEM2_HUMAN	Delta-aminolevulinic acid dehydratase	ALAD	2	5	12	0.0576	X / Y	1.1887	TRUE	1.0806	1.3075	0.0348423	4.24118e-07	0.0751	0.00171262
138	P02768	ALBU_HUMAN	Serum albumin	ALB	2	45	142	0.0164	X / Y	1.1705	FALSE	0.7859	1.7432	0.346326	2.35165e-05	0.0684	0.0299229
139	Q13740	CD166_HUMAN	CD166 antigen	ALCAM	2	12	19	0.0292	X / Y	0.9288	FALSE	0.8257	1.0448	0.265102	0.000858418	-0.0321	0.00260998
140	Q8IZ83	A16A1_HUMAN	Aldehyde dehydrogenase family 16 member A1	ALDH16A1	2	4	5	0.015	X / Y	1.0523	FALSE	0.9188	1.2052	0.353579	0.117199	0.0221	0.00347155
141	P00352	AL1A1_HUMAN	Retinal dehydrogenase 1	ALDH1A1	2	19	41	0.0279	X / Y	1.1543	FALSE	0.9492	1.4037	0.23161	0.00135577	0.0623	0.00721762
142	O94788	AL1A2_HUMAN	Retinal dehydrogenase 2	ALDH1A2	2	1	1	0.0154	X / Y	1.1745	FALSE	0.9425	1.4637	0.232428	0.000620923	0.0699	0.00913843
143	P47895	AL1A3_HUMAN	Aldehyde dehydrogenase family 1 member A3	ALDH1A3	2	1	1	0.0215	X / Y	0.9443	FALSE	0.7125	1.2515	0.419342	0.00244758	-0.0249	0.0149629
144	P30837	AL1B1_HUMAN	Aldehyde dehydrogenase X, mitochondrial	ALDH1B1	2	5	5	0.0213	X / Y	1.5159	TRUE	1.4284	1.6088	1.30785e-12	1.33371e-10	0.1807	0.000666761
145	O75891	AL1L1_HUMAN	Cytosolic 10-formyltetrahydrofolate dehydrogenase	ALDH1L1	2	28	45	0.02	X / Y	1.1148	FALSE	0.9168	1.3555	0.289182	0.000303654	0.0472	0.007209
146	Q3SY69	AL1L2_HUMAN	Mitochondrial 10-formyltetrahydrofolate dehydrogenase	ALDH1L2	2	1	1	0.0195	X / Y	0.8709	FALSE	0.5673	1.337	0.373545	0.00109723	-0.06	0.0346617
147	P05091	ALDH2_HUMAN	Aldehyde dehydrogenase, mitochondrial	ALDH2	2	20	47	0.0658	X / Y	1.0575	FALSE	0.9665	1.1571	0.267286	0.0294035	0.0243	0.0015279
148	P51648	AL3A2_HUMAN	Fatty aldehyde dehydrogenase	ALDH3A2	2	4	5	0.0247	X / Y	1.0204	FALSE	0.9295	1.1201	0.4145	0.340726	0.0088	0.00164204
149	P30038	AL4A1_HUMAN	Delta-1-pyrroline-5-carboxylate dehydrogenase, mitochondrial	ALDH4A1	2	13	22	0.0284	X / Y	1.0671	FALSE	0.9229	1.2339	0.327302	0.044268	0.0282	0.00397727
150	P51649	SSDH_HUMAN	Succinate-semialdehyde dehydrogenase, mitochondrial	ALDH5A1	2	16	32	0.0523	X / Y	0.9493	FALSE	0.8772	1.0274	0.255411	0.061384	-0.0226	0.00117877
151	Q02252	MMSA_HUMAN	Methylmalonate-semialdehyde dehydrogenase [acylating], mitochondrial	ALDH6A1	2	26	59	0.015	X / Y	1.0187	FALSE	0.8866	1.1703	0.447029	0.247946	0.008	0.0036338
152	P49419	AL7A1_HUMAN	Alpha-aminoadipic semialdehyde dehydrogenase	ALDH7A1	2	26	61	0.0278	X / Y	1.2602	TRUE	1.1138	1.4259	0.0305353	4.53624e-07	0.1005	0.00287663
153	P49189	AL9A1_HUMAN	4-trimethylaminobutyraldehyde dehydrogenase	ALDH9A1	2	12	35	0.0324	X / Y	1.1735	FALSE	1.0268	1.3412	0.115503	4.53283e-05	0.0695	0.00336479
154	P04075	ALDOA_HUMAN	Fructose-bisphosphate aldolase A	ALDOA	2	21	80	0.033	X / Y	0.9166	FALSE	0.8295	1.0127	0.19125	0.000513669	-0.0378	0.00187732
155	P09972	ALDOC_HUMAN	Fructose-bisphosphate aldolase C	ALDOC	2	22	63	0.033	X / Y	1.0426	FALSE	0.9492	1.1452	0.328259	0.117099	0.0181	0.00166134
156	P02760	AMBP_HUMAN	Protein AMBP [Cleaved into: Alpha-1-microglobulin	AMBP	2	3	3	0.0369	X / Y	1.1911	FALSE	0.8029	1.767	0.328743	0.000229739	0.0759	0.0293392
157	Q8N7J2	AMER2_HUMAN	APC membrane recruitment protein 2	AMER2	2	6	6	0.0179	X / Y	1.0207	FALSE	0.8423	1.2369	0.457583	0.0249019	0.0089	0.00696054
158	Q01433	AMPD2_HUMAN	AMP deaminase 2	AMPD2	2	3	3	0.008	X / Y	0.9131	FALSE	0.7872	1.0592	0.270166	0.145526	-0.0395	0.0041545
159	Q01432	AMPD3_HUMAN	AMP deaminase 3	AMPD3	2	1	1	0.0196	X / Y	0.9866	FALSE	0.8577	1.1349	0.461599	0.311296	-0.0059	0.00369713
160	P49418	AMPH_HUMAN	Amphiphysin	AMPH	2	15	32	0.0245	X / Y	0.9105	FALSE	0.8053	1.0295	0.222622	0.00212795	-0.0407	0.00284311
161	P16157	ANK1_HUMAN	Ankyrin-1	ANK1	2	15	21	0.0101	X / Y	1.0614	FALSE	0.8724	1.2915	0.380579	0.00600346	0.0259	0.0072591
162	Q01484	ANK2_HUMAN	Ankyrin-2	ANK2	2	66	112	0.0023	X / Y	0.948	FALSE	0.8892	1.0107	0.202209	0.0248075	-0.0232	0.000772898
163	Q12955	ANK3_HUMAN	Ankyrin-3	ANK3	2	4	5	0.003	X / Y	0.7471	FALSE	0.6101	0.9149	0.0750965	0.000121095	-0.1266	0.00774465
164	Q9P2R3	ANFY1_HUMAN	Rabankyrin-5	ANKFY1	2	15	18	0.0086	X / Y	1.0138	FALSE	0.9287	1.1067	0.437804	0.49901	0.006	0.00144998
165	Q9P2G1	AKIB1_HUMAN	Ankyrin repeat and IBR domain-containing protein 1	ANKIB1	2	4	4	0.0092	X / Y	1.0052	FALSE	0.8615	1.173	0.486542	0.184937	0.0023	0.00449228
166	Q8N6D5	ANR29_HUMAN	Ankyrin repeat domain-containing protein 29	ANKRD29	2	2	2	0.0432	X / Y	0.9615	FALSE	0.9088	1.0172	0.24275	0.104564	-0.0171	0.000598944
167	C9JTQ0	ANR63_HUMAN	Ankyrin repeat domain-containing protein 63	ANKRD63	2	2	2	0.0526	X / Y	0.8067	FALSE	0.623	1.0446	0.202943	7.64983e-05	-0.0933	0.0125998
168	Q7Z6G8	ANS1B_HUMAN	Ankyrin repeat and sterile alpha motif domain-containing protein 1B	ANKS1B	2	5	7	0.0088	X / Y	0.8263	FALSE	0.7139	0.9563	0.0958948	2.38176e-07	-0.0829	0.00403125
169	Q9NQW6	ANLN_HUMAN	Anillin	ANLN	2	2	2	0.008	X / Y	0.8283	FALSE	0.6732	1.0191	0.181748	1.65593e-05	-0.0818	0.00810639
170	Q4KMQ2	ANO6_HUMAN	Anoctamin-6	ANO6	2	3	3	0.0132	X / Y	1.0542	FALSE	0.9657	1.1507	0.273553	0.0145044	0.0229	0.00144807
171	P39687	AN32A_HUMAN	Acidic leucine-rich nuclear phosphoprotein 32 family member A	ANP32A	2	2	2	0.0442	X / Y	1.1319	FALSE	0.9724	1.3176	0.207388	0.000945439	0.0538	0.00435386
172	Q92688	AN32B_HUMAN	Acidic leucine-rich nuclear phosphoprotein 32 family member B	ANP32B	2	1	2	0.0518	X / Y	0.8764	FALSE	0.6786	1.132	0.303085	8.14662e-05	-0.0573	0.0123471
173	Q9BTT0	AN32E_HUMAN	Acidic leucine-rich nuclear phosphoprotein 32 family member E	ANP32E	2	3	4	0.0709	X / Y	0.9237	FALSE	0.8352	1.0216	0.215497	0.0378401	-0.0344	0.0019133
174	P04083	ANXA1_HUMAN	Annexin A1	ANXA1	2	11	20	0.0491	X / Y	1.2986	FALSE	1.0848	1.5545	0.0731897	1.91625e-07	0.1135	0.00610289
175	P50995	ANX11_HUMAN	Annexin A11	ANXA11	2	6	9	0.0257	X / Y	1.1588	FALSE	1.0021	1.3399	0.155106	0.000940325	0.064	0.00397875
176	P07355	ANXA2_HUMAN	Annexin A2	ANXA2	2	13	21	0.0265	X / Y	1.2962	FALSE	0.8861	1.8959	0.247597	2.84959e-05	0.1127	0.0272807
177	P12429	ANXA3_HUMAN	Annexin A3	ANXA3	2	4	5	0.0248	X / Y	1.0339	FALSE	0.8617	1.2404	0.427464	0.00693471	0.0145	0.00625904
178	P09525	ANXA4_HUMAN	Annexin A4	ANXA4	2	3	4	0.047	X / Y	1.1716	TRUE	1.0773	1.2742	0.0295242	3.59879e-06	0.0688	0.00132758
179	P08758	ANXA5_HUMAN	Annexin A5	ANXA5	2	15	32	0.0375	X / Y	1.2476	FALSE	0.8985	1.7323	0.250186	6.27355e-06	0.0961	0.0203238
180	P08133	ANXA6_HUMAN	Annexin A6	ANXA6	2	31	64	0.0238	X / Y	0.9367	FALSE	0.7937	1.1053	0.346339	0.00397035	-0.0284	0.00517061
181	P20073	ANXA7_HUMAN	Annexin A7	ANXA7	2	10	14	0.0184	X / Y	1.0265	FALSE	0.906	1.1631	0.416945	0.0412658	0.0114	0.00294175
182	Q10567	AP1B1_HUMAN	AP-1 complex subunit beta-1	AP1B1	2	13	19	0.0095	X / Y	0.9004	TRUE	0.853	0.9505	0.0263699	7.02177e-05	-0.0455	0.000552957
183	O43747	AP1G1_HUMAN	AP-1 complex subunit gamma-1	AP1G1	2	5	7	0.017	X / Y	0.8701	TRUE	0.8021	0.944	0.0438523	0.000158908	-0.0604	0.00125168
184	Q9BXS5	AP1M1_HUMAN	AP-1 complex subunit mu-1	AP1M1	2	2	2	0.0189	X / Y	0.9769	FALSE	0.9182	1.0393	0.352855	0.229881	-0.0102	0.000723399
185	O95782	AP2A1_HUMAN	AP-2 complex subunit alpha-1	AP2A1	2	16	30	0.0102	X / Y	0.8513	TRUE	0.7932	0.9135	0.0112859	7.69221e-07	-0.0699	0.000940547
186	O94973	AP2A2_HUMAN	AP-2 complex subunit alpha-2	AP2A2	2	15	23	0.0106	X / Y	0.8135	TRUE	0.7662	0.8639	0.00029308	3.17062e-07	-0.0896	0.000679502
187	P63010	AP2B1_HUMAN	AP-2 complex subunit beta	AP2B1	2	21	40	0.0064	X / Y	0.8426	TRUE	0.7808	0.9093	0.0122873	1.60125e-06	-0.0744	0.00109426
188	Q96CW1	AP2M1_HUMAN	AP-2 complex subunit mu	AP2M1	2	13	19	0.0161	X / Y	0.8633	TRUE	0.7991	0.9326	0.0284656	8.90818e-07	-0.0639	0.00112486
189	P53680	AP2S1_HUMAN	AP-2 complex subunit sigma	AP2S1	2	2	2	0.0845	X / Y	0.9649	FALSE	0.9255	1.006	0.196112	0.147442	-0.0155	0.000328143
190	O00203	AP3B1_HUMAN	AP-3 complex subunit beta-1	AP3B1	2	5	5	0.0119	X / Y	0.9884	FALSE	0.8851	1.1037	0.457786	0.141611	-0.0051	0.00229569
191	Q13367	AP3B2_HUMAN	AP-3 complex subunit beta-2	AP3B2	2	18	19	0.024	X / Y	0.7898	TRUE	0.7408	0.8421	0.000114607	2.74469e-08	-0.1025	0.00077351
192	O14617	AP3D1_HUMAN	AP-3 complex subunit delta-1	AP3D1	2	11	12	0.0069	X / Y	0.9399	FALSE	0.8815	1.0021	0.166611	0.0298628	-0.0269	0.000775181
193	Q9Y2T2	AP3M1_HUMAN	AP-3 complex subunit mu-1	AP3M1	2	3	3	0.0287	X / Y	0.9945	FALSE	0.9218	1.0728	0.470779	0.390914	-0.0024	0.0010852
194	P53677	AP3M2_HUMAN	AP-3 complex subunit mu-2	AP3M2	2	3	4	0.0287	X / Y	0.9192	FALSE	0.8532	0.9902	0.128729	0.00181669	-0.0366	0.00104536
195	Q02410	APBA1_HUMAN	Amyloid beta A4 precursor protein-binding family A member 1	APBA1	2	2	3	0.0155	X / Y	0.873	FALSE	0.7557	1.0084	0.173123	0.000293157	-0.059	0.00392306
196	O00213	APBB1_HUMAN	Amyloid beta A4 precursor protein-binding family B member 1	APBB1	2	2	3	0.0268	X / Y	0.9637	FALSE	0.8663	1.072	0.364343	0.0858534	-0.016	0.00214002
197	Q7Z5R6	AB1IP_HUMAN	Amyloid beta A4 precursor protein-binding family B member 1-interacting protein	APBB1IP	2	2	2	0.0135	X / Y	1.0271	FALSE	0.8465	1.2462	0.444988	0.0748615	0.0116	0.00705234
198	P25054	APC_HUMAN	Adenomatous polyposis coli protein	APC	2	2	2	0.0046	X / Y	0.9958	FALSE	0.8936	1.1097	0.484517	0.502402	-0.0018	0.00221145
199	P13798	ACPH_HUMAN	Acylamino-acid-releasing enzyme	APEH	2	9	11	0.0205	X / Y	0.99	FALSE	0.8961	1.0938	0.4598	0.0512727	-0.0044	0.00187422
200	P27695	APEX1_HUMAN	DNA-(apurinic or apyrimidinic site) lyase	APEX1	2	7	9	0.0377	X / Y	0.9268	FALSE	0.8582	1.0009	0.161582	0.00985378	-0.033	0.0011163
201	Q9BZZ5	API5_HUMAN	Apoptosis inhibitor 5	API5	2	3	3	0.0344	X / Y	0.9402	FALSE	0.8526	1.0368	0.264195	0.00396144	-0.0268	0.00180513
202	P35414	APJ_HUMAN	Apelin receptor	APLNR	2	3	3	0.0316	X / Y	0.9064	FALSE	0.6226	1.3195	0.396771	0.000855932	-0.0427	0.0265983
203	P51693	APLP1_HUMAN	Amyloid-like protein 1	APLP1	2	3	4	0.0292	X / Y	1.0065	FALSE	0.8655	1.1704	0.482936	0.060728	0.0028	0.00429598
204	Q06481	APLP2_HUMAN	Amyloid-like protein 2	APLP2	2	3	4	0.017	X / Y	1.0417	FALSE	0.9823	1.1047	0.243063	0.00589944	0.0178	0.000649753
205	Q9HDC9	APMAP_HUMAN	Adipocyte plasma membrane-associated protein	APMAP	2	6	8	0.0649	X / Y	0.8854	FALSE	0.8192	0.957	0.0587153	3.39537e-05	-0.0529	0.00114002
206	P02647	APOA1_HUMAN	Apolipoprotein A-I	APOA1	2	18	31	0.0412	X / Y	1.3211	FALSE	0.7623	2.2895	0.306303	0.000136332	0.1209	0.0570328
207	P02652	APOA2_HUMAN	Apolipoprotein A-II	APOA2	2	4	7	0.2	X / Y	1.1978	FALSE	0.6147	2.334	0.393387	0.00161158	0.0784	0.0839392
208	P06727	APOA4_HUMAN	Apolipoprotein A-IV	APOA4	2	2	2	0.0455	X / Y	0.9145	FALSE	0.7332	1.1406	0.342864	0.0427139	-0.0388	0.00920552
209	P04114	APOB_HUMAN	Apolipoprotein B-100	APOB	2	10	11	0.0046	X / Y	1.0464	FALSE	0.7591	1.4424	0.443807	5.56202e-05	0.0197	0.0194303
210	P02656	APOC3_HUMAN	Apolipoprotein C-III	APOC3	2	2	4	0.1111	X / Y	1.0895	FALSE	0.4666	2.5441	0.459728	1.03363e-06	0.0372	0.135637
211	P05090	APOD_HUMAN	Apolipoprotein D	APOD	2	4	6	0.0741	X / Y	1.0315	FALSE	0.7868	1.3523	0.454413	0.0311092	0.0135	0.0138302
212	P02649	APOE_HUMAN	Apolipoprotein E	APOE	2	9	15	0.0473	X / Y	0.968	FALSE	0.9084	1.0316	0.304776	0.195722	-0.0141	0.000763108
213	P02749	APOH_HUMAN	Beta-2-glycoprotein 1	APOH	2	4	5	0.0493	X / Y	1.1546	FALSE	0.5081	2.6241	0.430484	4.96554e-07	0.0624	0.127117
214	Q9BQE5	APOL2_HUMAN	Apolipoprotein L2	APOL2	2	2	2	0.0326	X / Y	1.0585	FALSE	0.9051	1.2379	0.35824	0.0482372	0.0247	0.00462428
215	Q9BUR5	MIC26_HUMAN	MICOS complex subunit MIC26	APOO	2	4	6	0.0758	X / Y	0.9684	FALSE	0.8694	1.0787	0.382985	0.00304514	-0.0139	0.0021944
216	P05067	A4_HUMAN	Amyloid beta A4 protein	APP	2	7	8	0.0143	X / Y	1.0739	FALSE	0.9617	1.1993	0.25917	0.000323553	0.031	0.00229869
217	Q9UKG1	DP13A_HUMAN	DCC-interacting protein 13-alpha	APPL1	2	9	10	0.0127	X / Y	1.0457	FALSE	0.9978	1.096	0.170229	0.0665844	0.0194	0.000415065
218	Q8NEU8	DP13B_HUMAN	DCC-interacting protein 13-beta	APPL2	2	13	14	0.0256	X / Y	1.0272	FALSE	0.9295	1.1351	0.394235	0.189491	0.0116	0.00188182
219	P07741	APT_HUMAN	Adenine phosphoribosyltransferase	APRT	2	6	9	0.0722	X / Y	1.1834	TRUE	1.114	1.257	0.00265844	1.195e-05	0.0731	0.0006882
220	P55087	AQP4_HUMAN	Aquaporin-4	AQP4	2	7	14	0.0279	X / Y	1.0144	FALSE	0.8879	1.1589	0.45721	0.0745034	0.0062	0.00334564
221	Q96P48	ARAP1_HUMAN	Arf-GAP with Rho-GAP domain, ANK repeat and PH domain-containing protein 1	ARAP1	2	4	4	0.0117	X / Y	0.9305	FALSE	0.8673	0.9984	0.153184	0.0202086	-0.0313	0.000934372
222	P48444	COPD_HUMAN	Coatomer subunit delta	ARCN1	2	7	9	0.0196	X / Y	0.8772	FALSE	0.7878	0.9767	0.111371	0.00113599	-0.0569	0.00217826
223	P84077, P61204	ARF1_HUMAN, ARF3_HUMAN	ADP-ribosylation factor 1, ADP-ribosylation factor 3	ARF1, ARF3	2	5	12	0.0608	X / Y	0.9401	FALSE	0.8664	1.0202	0.225051	0.0211676	-0.0268	0.00126006
224	P18085	ARF4_HUMAN	ADP-ribosylation factor 4	ARF4	2	2	6	0.0611	X / Y	1.0591	FALSE	0.989	1.1341	0.200776	0.0367372	0.0249	0.000883018
225	P62330	ARF6_HUMAN	ADP-ribosylation factor 6	ARF6	2	2	4	0.1029	X / Y	1.0899	FALSE	1.0108	1.1753	0.126742	0.00393493	0.0374	0.00107244
226	Q8N6T3	ARFG1_HUMAN	ADP-ribosylation factor GTPase-activating protein 1	ARFGAP1	2	3	3	0.0369	X / Y	1.0279	FALSE	0.9173	1.1518	0.404395	0.0130533	0.012	0.00244322
227	Q8N6H7	ARFG2_HUMAN	ADP-ribosylation factor GTPase-activating protein 2	ARFGAP2	2	2	2	0.023	X / Y	0.8101	TRUE	0.7706	0.8517	1.29251e-05	1.8378e-07	-0.0914	0.000472423
228	Q9Y6D6	BIG1_HUMAN	Brefeldin A-inhibited guanine nucleotide-exchange protein 1	ARFGEF1	2	2	2	0.0054	X / Y	0.9533	FALSE	0.828	1.0976	0.367221	0.0433802	-0.0208	0.00374804
229	Q9Y6D5	BIG2_HUMAN	Brefeldin A-inhibited guanine nucleotide-exchange protein 2	ARFGEF2	2	1	1	0.0056	X / Y	0.8779	FALSE	0.7614	1.0123	0.180374	0.000218855	-0.0565	0.0038262
230	Q5TH69	BIG3_HUMAN	Brefeldin A-inhibited guanine nucleotide-exchange protein 3	ARFGEF3	2	6	6	0.0078	X / Y	0.9423	FALSE	0.859	1.0338	0.260663	0.00965591	-0.0258	0.00161856
231	P53367	ARFP1_HUMAN	Arfaptin-1	ARFIP1	2	4	4	0.0617	X / Y	1.1084	FALSE	0.9117	1.3476	0.299107	0.0149461	0.0447	0.00719811
232	Q9NWB6	ARGL1_HUMAN	Arginine and glutamate-rich protein 1	ARGLU1	2	2	2	0.0293	X / Y	0.9487	FALSE	0.8315	1.0825	0.344988	0.0048605	-0.0229	0.0032834
233	Q07960	RHG01_HUMAN	Rho GTPase-activating protein 1	ARHGAP1	2	7	10	0.0251	X / Y	1.0559	FALSE	0.9575	1.1644	0.289201	0.051043	0.0236	0.00180597
234	Q8IWW6	RHG12_HUMAN	Rho GTPase-activating protein 12	ARHGAP12	2	4	5	0.0118	X / Y	1.0519	FALSE	0.9884	1.1194	0.208132	0.067944	0.022	0.00073066
235	Q68EM7	RHG17_HUMAN	Rho GTPase-activating protein 17	ARHGAP17	2	3	3	0.0102	X / Y	1.2075	TRUE	1.0955	1.331	0.0263879	9.70521e-07	0.0819	0.00178809
236	Q5T5U3	RHG21_HUMAN	Rho GTPase-activating protein 21	ARHGAP21	2	2	2	0.0066	X / Y	0.9669	FALSE	0.8874	1.0535	0.347484	0.13136	-0.0146	0.00138814
237	Q13017	RHG05_HUMAN	Rho GTPase-activating protein 5	ARHGAP5	2	7	7	0.0126	X / Y	0.9311	TRUE	0.8973	0.9661	0.0266322	0.0112323	-0.031	0.000257249
238	P52565	GDIR1_HUMAN	Rho GDP-dissociation inhibitor 1	ARHGDIA	2	6	13	0.0784	X / Y	1.0091	FALSE	0.937	1.0867	0.451606	0.315522	0.0039	0.00103548
239	P52566	GDIR2_HUMAN	Rho GDP-dissociation inhibitor 2	ARHGDIB	2	3	4	0.0697	X / Y	1.0031	FALSE	0.8691	1.1578	0.491326	0.0172614	0.0014	0.00387922
240	O15085	ARHGB_HUMAN	Rho guanine nucleotide exchange factor 11	ARHGEF11	2	3	3	0.0085	X / Y	0.9439	FALSE	0.9067	0.9827	0.0757552	0.0160937	-0.0251	0.000305255
241	Q9NZN5	ARHGC_HUMAN	Rho guanine nucleotide exchange factor 12	ARHGEF12	2	2	2	0.0065	X / Y	1.002	FALSE	0.9513	1.0554	0.484479	0.695144	0.0009	0.000508869
242	Q96PE2	ARHGH_HUMAN	Rho guanine nucleotide exchange factor 17	ARHGEF17	2	2	2	0.0048	X / Y	0.9688	FALSE	0.8477	1.1073	0.406333	0.0228861	-0.0137	0.00336367
243	Q92974	ARHG2_HUMAN	Rho guanine nucleotide exchange factor 2	ARHGEF2	2	4	4	0.0152	X / Y	0.9205	FALSE	0.8054	1.0521	0.267739	0.000824498	-0.036	0.00336877
244	Q15052	ARHG6_HUMAN	Rho guanine nucleotide exchange factor 6	ARHGEF6	2	4	4	0.018	X / Y	0.9494	FALSE	0.8529	1.0568	0.313921	0.0461364	-0.0226	0.00216547
245	Q14155	ARHG7_HUMAN	Rho guanine nucleotide exchange factor 7	ARHGEF7	2	10	12	0.01	X / Y	0.903	FALSE	0.8209	0.9933	0.142152	0.000110752	-0.0443	0.00171347
246	O43307	ARHG9_HUMAN	Rho guanine nucleotide exchange factor 9	ARHGEF9	2	2	2	0.0194	X / Y	0.8146	TRUE	0.7263	0.9136	0.0368655	8.68855e-07	-0.0891	0.00248021
247	Q9Y4X5	ARI1_HUMAN	E3 ubiquitin-protein ligase ARIH1	ARIH1	2	3	3	0.018	X / Y	0.8655	TRUE	0.8026	0.9334	0.0278672	1.01825e-06	-0.0627	0.0010753
248	Q9NXU5	ARL15_HUMAN	ADP-ribosylation factor-like protein 15	ARL15	2	2	4	0.0588	X / Y	0.838	TRUE	0.7771	0.9038	0.00966178	6.97692e-06	-0.0767	0.00107618
249	P36404	ARL2_HUMAN	ADP-ribosylation factor-like protein 2	ARL2	2	4	8	0.0598	X / Y	0.9712	FALSE	0.9176	1.0279	0.303284	0.0644522	-0.0127	0.000607421
250	P36405	ARL3_HUMAN	ADP-ribosylation factor-like protein 3	ARL3	2	9	17	0.0385	X / Y	1.1199	FALSE	0.8864	1.4147	0.314083	0.00366718	0.0492	0.0103049
251	Q9H0F7	ARL6_HUMAN	ADP-ribosylation factor-like protein 6	ARL6	2	2	2	0.0753	X / Y	1.245	FALSE	1.01	1.5347	0.147364	1.88177e-05	0.0952	0.00825219
252	O75915	PRAF3_HUMAN	PRA1 family protein 3	ARL6IP5	2	2	3	0.1064	X / Y	0.8449	TRUE	0.7933	0.8998	0.0037143	5.36316e-06	-0.0732	0.000748058
253	Q96BM9	ARL8A_HUMAN	ADP-ribosylation factor-like protein 8A	ARL8A	2	1	1	0.0484	X / Y	0.9498	FALSE	0.8504	1.0609	0.320794	0.0298992	-0.0224	0.00230649
254	Q9NVJ2	ARL8B_HUMAN	ADP-ribosylation factor-like protein 8B	ARL8B	2	3	3	0.0484	X / Y	0.9488	FALSE	0.8548	1.0531	0.307242	0.033637	-0.0228	0.0020528
255	Q9NVT9	ARMC1_HUMAN	Armadillo repeat-containing protein 1	ARMC1	2	3	4	0.0426	X / Y	0.8671	FALSE	0.7564	0.9939	0.147982	0.000722795	-0.062	0.00351415
256	Q6NXE6	ARMC6_HUMAN	Armadillo repeat-containing protein 6	ARMC6	2	4	4	0.022	X / Y	1.0474	FALSE	0.9426	1.1638	0.33028	0.0462853	0.0201	0.00209522
257	Q9H993	ARMT1_HUMAN	Protein-glutamate O-methyltransferase	ARMT1	2	3	3	0.0249	X / Y	1.0048	FALSE	0.9203	1.0971	0.47806	0.428614	0.0021	0.00145539
258	Q92747	ARC1A_HUMAN	Actin-related protein 2/3 complex subunit 1A	ARPC1A	2	11	16	0.0216	X / Y	0.8825	TRUE	0.833	0.9349	0.0150969	0.000148137	-0.0543	0.000627659
259	O15143	ARC1B_HUMAN	Actin-related protein 2/3 complex subunit 1B	ARPC1B	2	4	4	0.0188	X / Y	1.0399	FALSE	0.9738	1.1104	0.275758	0.157347	0.017	0.000812782
260	O15144	ARPC2_HUMAN	Actin-related protein 2/3 complex subunit 2	ARPC2	2	7	13	0.03	X / Y	0.8926	TRUE	0.843	0.9451	0.0234613	7.99971e-05	-0.0493	0.000616453
261	O15145	ARPC3_HUMAN	Actin-related protein 2/3 complex subunit 3	ARPC3	2	4	4	0.0899	X / Y	0.8172	TRUE	0.757	0.8822	0.00416743	6.23501e-06	-0.0877	0.0011047
262	P59998	ARPC4_HUMAN	Actin-related protein 2/3 complex subunit 4	ARPC4	2	5	7	0.0476	X / Y	0.9819	FALSE	0.9252	1.0422	0.379642	0.0720706	-0.0079	0.000668412
263	O15511	ARPC5_HUMAN	Actin-related protein 2/3 complex subunit 5	ARPC5	2	2	3	0.0861	X / Y	1.1219	TRUE	1.062	1.1851	0.017965	0.000126551	0.0499	0.000566817
264	P49407	ARRB1_HUMAN	Beta-arrestin-1	ARRB1	2	10	18	0.0335	X / Y	1.0215	FALSE	0.8981	1.1618	0.434424	0.137185	0.0092	0.00312365
265	P15848	ARSB_HUMAN	Arylsulfatase B	ARSB	2	3	4	0.0131	X / Y	0.9095	FALSE	0.7811	1.0591	0.266633	0.533348	-0.0412	0.00437027
266	O00192	ARVC_HUMAN	Armadillo repeat protein deleted in velo-cardio-facial syndrome	ARVCF	2	4	5	0.0198	X / Y	1.2235	FALSE	1.0617	1.41	0.077548	3.76968e-06	0.0876	0.0037971
267	Q13510	ASAH1_HUMAN	Acid ceramidase	ASAH1	2	8	13	0.0405	X / Y	0.9296	FALSE	0.8391	1.0299	0.238101	0.0117288	-0.0317	0.00198029
268	Q9ULH1	ASAP1_HUMAN	Arf-GAP with SH3 domain, ANK repeat and PH domain-containing protein 1	ASAP1	2	6	6	0.0097	X / Y	0.9731	FALSE	0.9222	1.0268	0.305914	0.280164	-0.0118	0.000543797
269	O43150	ASAP2_HUMAN	Arf-GAP with SH3 domain, ANK repeat and PH domain-containing protein 2	ASAP2	2	1	1	0.0109	X / Y	1.0959	FALSE	0.9894	1.2139	0.185087	0.0025326	0.0398	0.0019707
270	Q9UBL3	ASH2L_HUMAN	Set1/Ash2 histone methyltransferase complex subunit ASH2	ASH2L	2	2	2	0.0191	X / Y	1.1439	FALSE	1.0397	1.2586	0.0796117	0.000246575	0.0584	0.00172125
271	O95671	ASML_HUMAN	N-acetylserotonin O-methyltransferase-like protein	ASMTL	2	7	7	0.0242	X / Y	1.0781	FALSE	0.9388	1.2381	0.293417	0.0079663	0.0327	0.00361188
272	O43681	ASNA_HUMAN	ATPase ASNA1	ASNA1	2	10	12	0.0201	X / Y	0.9693	FALSE	0.9159	1.0258	0.291227	0.424262	-0.0135	0.000605512
273	P45381	ACY2_HUMAN	Aspartoacylase	ASPA	2	7	10	0.0607	X / Y	1.0375	FALSE	0.8814	1.2212	0.41071	0.0719809	0.016	0.00501381
274	Q12797	ASPH_HUMAN	Aspartyl/asparaginyl beta-hydroxylase	ASPH	2	5	5	0.0132	X / Y	0.9576	FALSE	0.9006	1.0181	0.239563	0.0813617	-0.0188	0.000708552
275	Q9BZE9	ASPC1_HUMAN	Tether containing UBX domain for GLUT4	ASPSCR1	2	4	5	0.0289	X / Y	1.0027	FALSE	0.9143	1.0997	0.488269	0.286191	0.0012	0.00160822
276	Q7L266	ASGL1_HUMAN	Isoaspartyl peptidase/L-asparaginase	ASRGL1	2	10	23	0.0325	X / Y	1.0673	FALSE	0.9002	1.2655	0.351002	0.000486026	0.0283	0.00546885
277	P00966	ASSY_HUMAN	Argininosuccinate synthase	ASS1	2	11	17	0.0388	X / Y	1.0457	FALSE	0.9123	1.1986	0.371612	0.0472736	0.0194	0.00351287
278	O14525	ASTN1_HUMAN	Astrotactin-1	ASTN1	2	3	4	0.0131	X / Y	1.0176	FALSE	0.9105	1.1373	0.437595	0.420459	0.0076	0.00233104
279	O75129	ASTN2_HUMAN	Astrotactin-2	ASTN2	2	4	4	0.0097	X / Y	1.08	FALSE	0.9612	1.2135	0.254417	0.0134146	0.0334	0.00256077
280	Q8NBU5	ATAD1_HUMAN	ATPase family AAA domain-containing protein 1	ATAD1	2	2	4	0.0332	X / Y	0.9887	FALSE	0.8584	1.1388	0.467959	0.0560873	-0.0049	0.00376948
281	Q9NVI7	ATD3A_HUMAN	ATPase family AAA domain-containing protein 3A	ATAD3A	2	8	9	0.0189	X / Y	0.9893	FALSE	0.8792	1.1131	0.463649	0.169085	-0.0047	0.0026231
282	Q5SQI0	ATAT_HUMAN	Alpha-tubulin N-acetyltransferase 1	ATAT1	2	2	3	0.0309	X / Y	1.0747	FALSE	0.9777	1.1812	0.223061	0.00173843	0.0313	0.00168502
283	Q86WG3	ATCAY_HUMAN	Caytaxin	ATCAY	2	2	2	0.035	X / Y	0.9237	FALSE	0.8064	1.0581	0.27952	0.00729502	-0.0345	0.00348002
284	Q96BY7	ATG2B_HUMAN	Autophagy-related protein 2 homolog B	ATG2B	2	2	2	0.0058	X / Y	1.0248	FALSE	0.9328	1.1259	0.397377	0.16866	0.0106	0.00166902
285	Q9NT62	ATG3_HUMAN	Ubiquitin-like-conjugating enzyme ATG3	ATG3	2	5	6	0.0414	X / Y	1.026	FALSE	0.9176	1.1472	0.40906	0.0186468	0.0112	0.00235106
286	Q9Y4P1	ATG4B_HUMAN	Cysteine protease ATG4B	ATG4B	2	2	2	0.0407	X / Y	0.951	FALSE	0.8614	1.0499	0.30578	0.00827895	-0.0218	0.00184545
287	O95352	ATG7_HUMAN	Ubiquitin-like modifier-activating enzyme ATG7	ATG7	2	7	9	0.0156	X / Y	0.9775	FALSE	0.939	1.0177	0.286205	0.439093	-0.0099	0.000305765
288	P31939	PUR9_HUMAN	Bifunctional purine biosynthesis protein PURH [Cleaved into: Bifunctional purine biosynthesis protein PURH, N-terminally processed] [Includes: Phosphoribosylaminoimidazolecarboxamide formyltransferase	ATIC	2	16	33	0.022	X / Y	1.0951	FALSE	0.9937	1.2069	0.174832	0.00305733	0.0395	0.00178094
289	Q8WXF7	ATLA1_HUMAN	Atlastin-1	ATL1	2	5	8	0.0179	X / Y	0.7239	FALSE	0.6292	0.8328	0.0105849	1.2951e-05	-0.1403	0.00370587
290	Q6DD88	ATLA3_HUMAN	Atlastin-3	ATL3	2	2	3	0.0222	X / Y	0.9985	FALSE	0.9073	1.0989	0.493703	0.637362	-0.0007	0.00173141
291	O00244	ATOX1_HUMAN	Copper transport protein ATOX1	ATOX1	2	4	4	0.1324	X / Y	0.9911	FALSE	0.8065	1.218	0.482781	0.0891651	-0.0039	0.00801429
292	P05023	AT1A1_HUMAN	Sodium/potassium-transporting ATPase subunit alpha-1	ATP1A1	2	23	43	0.0137	X / Y	0.8031	FALSE	0.6903	0.9345	0.0738903	1.11839e-06	-0.0952	0.00432659
293	P50993	AT1A2_HUMAN	Sodium/potassium-transporting ATPase subunit alpha-2	ATP1A2	2	21	47	0.0078	X / Y	0.8928	FALSE	0.8065	0.9883	0.13215	0.000468048	-0.0493	0.00194802
294	P13637	AT1A3_HUMAN	Sodium/potassium-transporting ATPase subunit alpha-3	ATP1A3	2	26	52	0.0069	X / Y	0.6693	TRUE	0.589	0.7605	0.000839255	5.64961e-11	-0.1744	0.00308091
295	Q13733	AT1A4_HUMAN	Sodium/potassium-transporting ATPase subunit alpha-4	ATP1A4	2			0.0097	X / Y		FALSE			1	1
296	P05026	AT1B1_HUMAN	Sodium/potassium-transporting ATPase subunit beta-1	ATP1B1	2	13	37	0.0264	X / Y	0.7216	TRUE	0.6457	0.8063	0.00165116	7.78154e-10	-0.1417	0.00232681
297	P14415	AT1B2_HUMAN	Sodium/potassium-transporting ATPase subunit beta-2	ATP1B2	2	5	7	0.0379	X / Y	0.9016	FALSE	0.8077	1.0065	0.173231	3.18936e-06	-0.045	0.00228109
298	P54709	AT1B3_HUMAN	Sodium/potassium-transporting ATPase subunit beta-3	ATP1B3	2	3	3	0.0502	X / Y	1.0878	FALSE	0.8329	1.4207	0.376346	0.0011509	0.0365	0.0134451
299	P16615	AT2A2_HUMAN	Sarcoplasmic/endoplasmic reticulum calcium ATPase 2	ATP2A2	2	17	24	0.0086	X / Y	0.807	TRUE	0.7113	0.9155	0.044643	1.36153e-07	-0.0932	0.00300537
300	P20020	AT2B1_HUMAN	Plasma membrane calcium-transporting ATPase 1	ATP2B1	2	9	10	0.0127	X / Y	0.7848	TRUE	0.7518	0.8192	8.21191e-09	1.86823e-08	-0.1053	0.000347542
301	Q01814	AT2B2_HUMAN	Plasma membrane calcium-transporting ATPase 2	ATP2B2	2	11	15	0.0105	X / Y	0.8217	TRUE	0.7454	0.9059	0.0219996	1.47187e-06	-0.0853	0.00179233
302	Q16720	AT2B3_HUMAN	Plasma membrane calcium-transporting ATPase 3	ATP2B3	2	2	2	0.0115	X / Y	0.686	TRUE	0.6097	0.7718	0.000694849	4.30621e-09	-0.1637	0.00262206
303	P23634	AT2B4_HUMAN	Plasma membrane calcium-transporting ATPase 4	ATP2B4	2	17	23	0.0089	X / Y	0.9336	FALSE	0.8631	1.0097	0.190349	0.00827881	-0.0299	0.00116003
304	P25705	ATPA_HUMAN	ATP synthase subunit alpha, mitochondrial	ATP5A1	2	25	57	0.0235	X / Y	0.9986	FALSE	0.9298	1.0724	0.491916	0.594651	-0.0006	0.000960695
305	P06576	ATPB_HUMAN	ATP synthase subunit beta, mitochondrial	ATP5B	2	25	89	0.0284	X / Y	1.0254	FALSE	0.9811	1.0717	0.28518	0.311761	0.0109	0.000368
306	P36542	ATPG_HUMAN	ATP synthase subunit gamma, mitochondrial	ATP5C1	2	8	20	0.0403	X / Y	0.8111	FALSE	0.7003	0.9395	0.0770564	4.16711e-06	-0.0909	0.00407007
307	P30049	ATPD_HUMAN	ATP synthase subunit delta, mitochondrial	ATP5D	2	3	7	0.2024	X / Y	1.0033	FALSE	0.9222	1.0915	0.484453	0.427883	0.0014	0.00133914
308	P24539	AT5F1_HUMAN	ATP synthase F(0) complex subunit B1, mitochondrial	ATP5F1	2	9	14	0.043	X / Y	0.9273	FALSE	0.8024	1.0717	0.30097	0.000105269	-0.0328	0.00394962
309	O75947	ATP5H_HUMAN	ATP synthase subunit d, mitochondrial	ATP5H	2	8	15	0.0559	X / Y	0.9749	FALSE	0.9058	1.0494	0.365073	0.13639	-0.011	0.00102073
310	P56385	ATP5I_HUMAN	ATP synthase subunit e, mitochondrial	ATP5I	2	3	7	0.1594	X / Y	0.8441	TRUE	0.7995	0.8913	0.000908859	5.82604e-06	-0.0736	0.00055683
311	P18859	ATP5J_HUMAN	ATP synthase-coupling factor 6, mitochondrial	ATP5J	2	4	9	0.0833	X / Y	0.8893	FALSE	0.8254	0.9582	0.0580281	0.0054813	-0.0509	0.00105046
312	P56134	ATPK_HUMAN	ATP synthase subunit f, mitochondrial	ATP5J2	2	2	11	0.117	X / Y	0.8755	TRUE	0.8417	0.9106	0.000363972	2.43446e-06	-0.0578	0.000292217
313	O75964	ATP5L_HUMAN	ATP synthase subunit g, mitochondrial	ATP5L	2	3	6	0.0874	X / Y	0.8353	TRUE	0.7827	0.8915	0.00284165	1.42524e-05	-0.0782	0.000798671
314	P48047	ATPO_HUMAN	ATP synthase subunit O, mitochondrial	ATP5O	2	6	16	0.0423	X / Y	0.8442	TRUE	0.791	0.9009	0.0045729	2.89228e-06	-0.0736	0.000796707
315	Q93050	VPP1_HUMAN	V-type proton ATPase 116 kDa subunit a isoform 1	ATP6V0A1	2	16	28	0.0131	X / Y	0.7514	TRUE	0.7142	0.7906	9.2055e-09	2.85909e-09	-0.1241	0.000486599
316	P61421	VA0D1_HUMAN	V-type proton ATPase subunit d 1	ATP6V0D1	2	10	16	0.0627	X / Y	0.6144	TRUE	0.5325	0.7089	0.000332036	6.1715e-11	-0.2115	0.00386219
317	P38606	VATA_HUMAN	V-type proton ATPase catalytic subunit A	ATP6V1A	2	23	44	0.0194	X / Y	0.7674	TRUE	0.6758	0.8716	0.0187361	1.30522e-08	-0.115	0.00305245
318	P15313	VATB1_HUMAN	V-type proton ATPase subunit B, kidney isoform	ATP6V1B1	2	1	1	0.0214	X / Y	1.1432	FALSE	0.9025	1.4481	0.285671	0.000452624	0.0581	0.0105414
319	P21281	VATB2_HUMAN	V-type proton ATPase subunit B, brain isoform	ATP6V1B2	2	14	34	0.0313	X / Y	0.8225	TRUE	0.7428	0.9108	0.0276187	1.91882e-07	-0.0849	0.00195985
320	P21283	VATC1_HUMAN	V-type proton ATPase subunit C 1	ATP6V1C1	2	12	18	0.0209	X / Y	0.7908	TRUE	0.7231	0.865	0.0044127	5.33344e-08	-0.1019	0.0015145
321	Q9Y5K8	VATD_HUMAN	V-type proton ATPase subunit D	ATP6V1D	2	6	8	0.0283	X / Y	0.8028	TRUE	0.7099	0.9079	0.0370732	1.95937e-07	-0.0954	0.00285355
322	P36543	VATE1_HUMAN	V-type proton ATPase subunit E 1	ATP6V1E1	2	6	12	0.031	X / Y	0.9627	FALSE	0.8924	1.0385	0.307971	0.0451896	-0.0165	0.00108454
323	Q16864	VATF_HUMAN	V-type proton ATPase subunit F	ATP6V1F	2	2	3	0.1597	X / Y	0.8091	FALSE	0.6954	0.9415	0.0810728	2.38573e-06	-0.092	0.00432982
324	O75348	VATG1_HUMAN	V-type proton ATPase subunit G 1	ATP6V1G1	2	2	2	0.0932	X / Y	1.0681	FALSE	0.8567	1.3317	0.382594	0.0493464	0.0286	0.00917641
325	O95670	VATG2_HUMAN	V-type proton ATPase subunit G 2	ATP6V1G2	2	5	8	0.0763	X / Y	0.8027	TRUE	0.7098	0.9078	0.036987	4.58457e-09	-0.0954	0.0028526
326	Q9UI12	VATH_HUMAN	V-type proton ATPase subunit H	ATP6V1H	2	12	27	0.0311	X / Y	0.7923	TRUE	0.731	0.8588	0.00192139	1.76424e-08	-0.1011	0.00122295
327	Q9Y2Q0	AT8A1_HUMAN	Phospholipid-transporting ATPase IA	ATP8A1	2	5	6	0.0086	X / Y	0.7827	TRUE	0.6787	0.9027	0.0429161	1.79452e-09	-0.1064	0.00383517
328	Q9NTI2	AT8A2_HUMAN	Phospholipid-transporting ATPase IB	ATP8A2	2	2	2	0.0105	X / Y	0.9746	FALSE	0.8559	1.1098	0.421527	0.576977	-0.0112	0.00318126
329	O75110	ATP9A_HUMAN	Probable phospholipid-transporting ATPase IIA	ATP9A	2	2	2	0.0201	X / Y	1.1558	FALSE	0.9518	1.4035	0.227974	0.000842589	0.0629	0.00711184
330	Q5TC12	ATPF1_HUMAN	ATP synthase mitochondrial F1 complex assembly factor 1	ATPAF1	2	3	4	0.0305	X / Y	0.8785	TRUE	0.8383	0.9206	0.00282181	1.92263e-05	-0.0563	0.000413073
331	Q9UII2	ATIF1_HUMAN	ATPase inhibitor, mitochondrial	ATPIF1	2	6	12	0.0755	X / Y	0.769	TRUE	0.6861	0.8619	0.0106462	5.94586e-08	-0.1141	0.00245333
332	P46100	ATRX_HUMAN	Transcriptional regulator ATRX	ATRX	2	2	2	0.0072	X / Y	0.9373	FALSE	0.8209	1.0701	0.312478	0.00994467	-0.0281	0.00331426
333	Q9UBB4	ATX10_HUMAN	Ataxin-10	ATXN10	2	4	5	0.0358	X / Y	0.9185	FALSE	0.8471	0.9958	0.146402	0.00148168	-0.0369	0.00123331
334	Q8WWM7	ATX2L_HUMAN	Ataxin-2-like protein	ATXN2L	2	7	9	0.027	X / Y	1.1003	TRUE	1.0512	1.1517	0.0181946	0.00546486	0.0415	0.000393633
335	Q8NBF6	AVL9_HUMAN	Late secretory pathway protein AVL9 homolog	AVL9	2	2	2	0.017	X / Y	0.8835	FALSE	0.7852	0.994	0.14666	0.000826976	-0.0538	0.00262117
336	P25311	ZA2G_HUMAN	Zinc-alpha-2-glycoprotein	AZGP1	2	5	7	0.0403	X / Y	1.0997	FALSE	0.8962	1.3494	0.32122	6.34466e-05	0.0413	0.00790008
337	P61769	B2MG_HUMAN	Beta-2-microglobulin [Cleaved into: Beta-2-microglobulin form pI 5.3]	B2M	2	3	5	0.1849	X / Y	0.8754	FALSE	0.6492	1.1806	0.328218	0.00495379	-0.0578	0.0168663
338	Q6Y288	B3GLT_HUMAN	Beta-1,3-glucosyltransferase	B3GLCT	2	2	2	0.0402	X / Y	0.9175	FALSE	0.828	1.0166	0.200628	0.00413939	-0.0374	0.00198478
339	O95817	BAG3_HUMAN	BAG family molecular chaperone regulator 3	BAG3	2	14	19	0.0278	X / Y	1.219	TRUE	1.0979	1.3534	0.0291892	5.6446e-07	0.086	0.00206382
340	P46379	BAG6_HUMAN	Large proline-rich protein BAG6	BAG6	2	6	8	0.0274	X / Y	0.927	FALSE	0.8859	0.97	0.0471932	0.00410355	-0.0329	0.000387875
341	Q9UQB8	BAIP2_HUMAN	Brain-specific angiogenesis inhibitor 1-associated protein 2	BAIAP2	2	11	16	0.0181	X / Y	0.8569	TRUE	0.804	0.9132	0.0076155	3.17351e-06	-0.0671	0.000764358
342	O75531	BAF_HUMAN	Barrier-to-autointegration factor	BANF1	2	4	8	0.2697	X / Y	1.2551	TRUE	1.1151	1.4126	0.027334	3.17544e-06	0.0987	0.0026369
343	P80723	BASP1_HUMAN	Brain acid soluble protein 1	BASP1	2	15	33	0.0396	X / Y	0.7744	FALSE	0.6571	0.9127	0.0598061	1.04964e-07	-0.111	0.00508825
344	O75936	BODG_HUMAN	Gamma-butyrobetaine dioxygenase	BBOX1	2	5	6	0.0181	X / Y	1.4003	TRUE	1.2861	1.5246	3.76907e-05	8.84032e-10	0.1462	0.0013644
345	Q8NFJ9	BBS1_HUMAN	Bardet-Biedl syndrome 1 protein	BBS1	2	2	2	0.0472	X / Y	1.1492	FALSE	0.9825	1.3441	0.187468	0.00224414	0.0604	0.00463173
346	Q3SYG4	PTHB1_HUMAN	Protein PTHB1	BBS9	2	2	2	0.0192	X / Y	1.0988	TRUE	1.0484	1.1515	0.0223459	0.00159008	0.0409	0.000415128
347	P50895	BCAM_HUMAN	Basal cell adhesion molecule	BCAM	2	4	6	0.0191	X / Y	1.2324	TRUE	1.1235	1.352	0.0119881	1.11179e-05	0.0908	0.00161656
348	Q96GW7	PGCB_HUMAN	Brevican core protein	BCAN	2	17	38	0.0088	X / Y	1.0183	FALSE	0.871	1.1904	0.453853	0.0931133	0.0079	0.00460237
349	Q9UHQ4	BAP29_HUMAN	B-cell receptor-associated protein 29	BCAP29	2	3	4	0.0622	X / Y	0.7942	TRUE	0.7548	0.8356	2.92412e-06	9.99216e-08	-0.1001	0.000487662
350	P51572	BAP31_HUMAN	B-cell receptor-associated protein 31	BCAP31	2	6	7	0.065	X / Y	0.8637	FALSE	0.7866	0.9483	0.0585042	1.46014e-05	-0.0636	0.00164829
351	P56945	BCAR1_HUMAN	Breast cancer anti-estrogen resistance protein 1	BCAR1	2	3	4	0.0218	X / Y	0.9768	FALSE	0.8351	1.1426	0.440507	0.0278143	-0.0102	0.00463517
352	O75363	BCAS1_HUMAN	Breast carcinoma-amplified sequence 1	BCAS1	2	9	12	0.0188	X / Y	0.8262	FALSE	0.6474	1.0545	0.216928	2.56101e-06	-0.0829	0.0112198
353	Q9H6U6	BCAS3_HUMAN	Breast carcinoma-amplified sequence 3	BCAS3	2	4	4	0.0119	X / Y	0.9199	FALSE	0.8647	0.9787	0.0887752	0.00360841	-0.0362	0.000722358
354	P54687	BCAT1_HUMAN	Branched-chain-amino-acid aminotransferase, cytosolic	BCAT1	2	5	8	0.0337	X / Y	0.9466	FALSE	0.858	1.0444	0.288397	0.0063076	-0.0238	0.00182251
355	O15382	BCAT2_HUMAN	Branched-chain-amino-acid aminotransferase, mitochondrial	BCAT2	2	2	2	0.0357	X / Y	1.0081	FALSE	0.81	1.2545	0.485361	0.0137615	0.0035	0.00902484
356	Q9P287	BCCIP_HUMAN	BRCA2 and CDKN1A-interacting protein	BCCIP	2	2	2	0.0255	X / Y	1.0394	FALSE	0.9444	1.144	0.343383	0.0392949	0.0168	0.00173344
357	P12694	ODBA_HUMAN	2-oxoisovalerate dehydrogenase subunit alpha, mitochondrial	BCKDHA	2	6	9	0.0337	X / Y	1.0034	FALSE	0.8735	1.1525	0.490293	0.0412215	0.0015	0.00362332
358	P21953	ODBB_HUMAN	2-oxoisovalerate dehydrogenase subunit beta, mitochondrial	BCKDHB	2	4	6	0.0179	X / Y	1.0377	FALSE	0.9664	1.1142	0.301785	0.136492	0.0161	0.000955579
359	Q9BXK5	B2L13_HUMAN	Bcl-2-like protein 13	BCL2L13	2	4	8	0.0289	X / Y	0.9987	FALSE	0.8893	1.1214	0.495392	0.111019	-0.0006	0.00253579
360	Q92843	B2CL2_HUMAN	Bcl-2-like protein 2	BCL2L2	2	3	3	0.0518	X / Y	0.926	FALSE	0.8548	1.0031	0.168315	0.00722838	-0.0334	0.0012082
361	Q9NYF8	BCLF1_HUMAN	Bcl-2-associated transcription factor 1	BCLAF1	2	5	5	0.0174	X / Y	0.8695	FALSE	0.7532	1.0038	0.165135	0.00160852	-0.0607	0.00388809
362	P11274	BCR_HUMAN	Breakpoint cluster region protein	BCR	2	2	2	0.0079	X / Y	0.9989	FALSE	0.8758	1.1393	0.496741	0.141618	-0.0005	0.00326261
363	Q9Y276	BCS1_HUMAN	Mitochondrial chaperone BCS1	BCS1L	2	2	2	0.0453	X / Y	1.1281	FALSE	1.0112	1.2583	0.135161	0.000365386	0.0523	0.00225354
364	Q02338	BDH_HUMAN	D-beta-hydroxybutyrate dehydrogenase, mitochondrial	BDH1	2	8	9	0.0496	X / Y	0.8978	FALSE	0.7766	1.0379	0.228621	0.000884318	-0.0468	0.0039683
365	Q9BUT1	BDH2_HUMAN	3-hydroxybutyrate dehydrogenase type 2	BDH2	2	7	13	0.0612	X / Y	1.193	FALSE	1.0538	1.3507	0.0775081	5.18201e-05	0.0767	0.00290548
366	P21810	PGS1_HUMAN	Biglycan	BGN	2	7	17	0.0272	X / Y	1.1376	FALSE	0.7022	1.8431	0.394659	3.94366e-09	0.056	0.0439149
367	P55957	BID_HUMAN	BH3-interacting domain death agonist	BID	2	2	2	0.0564	X / Y	0.9807	FALSE	0.8167	1.1776	0.457508	0.0173652	-0.0085	0.00631405
368	O00499	BIN1_HUMAN	Myc box-dependent-interacting protein 1	BIN1	2	19	29	0.0118	X / Y	0.886	FALSE	0.7868	0.9976	0.153907	0.000132426	-0.0526	0.00265926
369	Q13867	BLMH_HUMAN	Bleomycin hydrolase	BLMH	2	5	6	0.044	X / Y	0.9807	FALSE	0.9205	1.0448	0.379073	0.749502	-0.0085	0.000757399
370	P53004	BIEA_HUMAN	Biliverdin reductase A	BLVRA	2	8	11	0.0473	X / Y	0.9834	FALSE	0.8291	1.1664	0.460823	0.191808	-0.0073	0.00549492
371	P30043	BLVRB_HUMAN	Flavin reductase	BLVRB	2	6	16	0.1165	X / Y	1.1693	FALSE	1.029	1.3287	0.110536	7.01331e-06	0.0679	0.00308097
372	Q9NSY1	BMP2K_HUMAN	BMP-2-inducible protein kinase	BMP2K	2	2	2	0.0138	X / Y	1.0165	FALSE	0.9289	1.1123	0.428022	0.0646018	0.0071	0.00153196
373	Q969J3	BORC5_HUMAN	BLOC-1-related complex subunit 5	BORCS5	2	2	2	0.0612	X / Y	1.1286	FALSE	0.9785	1.3016	0.198286	0.000622954	0.0525	0.00383836
374	Q96FH0	BORC8_HUMAN	BLOC-1-related complex subunit 8	BORCS8	2	2	2	0.0756	X / Y	1.0577	FALSE	0.9536	1.1733	0.294176	0.0404291	0.0244	0.00202727
375	P07738	PMGE_HUMAN	Bisphosphoglycerate mutase	BPGM	2	3	3	0.0386	X / Y	1.1373	FALSE	0.9225	1.4021	0.269404	0.0170096	0.0559	0.00826554
376	Q86WA6	BPHL_HUMAN	Valacyclovir hydrolase	BPHL	2	2	3	0.0619	X / Y	1.077	FALSE	0.9667	1.2	0.246167	0.107184	0.0322	0.00220337
377	O95861	BPNT1_HUMAN	3'(2'),5'-bisphosphate nucleotidase 1	BPNT1	2	7	11	0.0357	X / Y	1.0953	FALSE	0.9732	1.2326	0.220558	0.000178598	0.0395	0.00263301
378	P15056	BRAF_HUMAN	Serine/threonine-protein kinase B-raf	BRAF	2	3	3	0.0144	X / Y	1.0089	FALSE	0.8949	1.1373	0.470625	0.322993	0.0038	0.00270877
379	Q9NXR7	BRE_HUMAN	BRCA1-A complex subunit BRE	BRE	2	2	2	0.0261	X / Y	0.9431	FALSE	0.8691	1.0234	0.236745	0.156233	-0.0254	0.00125856
380	Q8WUW1	BRK1_HUMAN	Protein BRICK1	BRK1	2	5	14	0.12	X / Y	1.0236	FALSE	0.9801	1.069	0.295686	0.187291	0.0101	0.000355057
381	Q5VW32	BROX_HUMAN	BRO1 domain-containing protein BROX	BROX	2	4	7	0.0487	X / Y	1.0453	FALSE	0.912	1.1982	0.372677	0.195267	0.0192	0.00351227
382	P35613	BASI_HUMAN	Basigin	BSG	2	8	11	0.0805	X / Y	1.0349	FALSE	0.9244	1.1586	0.380555	0.329906	0.0149	0.00240506
383	Q9UPA5	BSN_HUMAN	Protein bassoon	BSN	2	32	47	0.0018	X / Y	0.8848	FALSE	0.7882	0.9932	0.144882	0.000580641	-0.0532	0.00252228
384	P20290	BTF3_HUMAN	Transcription factor BTF3	BTF3	2	4	4	0.0777	X / Y	0.9444	FALSE	0.8807	1.0128	0.206633	0.0805277	-0.0248	0.000921312
385	O00478	BT3A3_HUMAN	Butyrophilin subfamily 3 member A3	BTN3A3	2	6	6	0.0205	X / Y	1.0626	FALSE	0.8743	1.2914	0.377791	0.173285	0.0264	0.00717289
386	O43684	BUB3_HUMAN	Mitotic checkpoint protein BUB3	BUB3	2	2	2	0.0396	X / Y	0.9903	FALSE	0.8924	1.0988	0.462509	0.204812	-0.0043	0.00204032
387	Q7L1Q6	BZW1_HUMAN	Basic leucine zipper and W2 domain-containing protein 1	BZW1	2	2	2	0.0167	X / Y	1.0253	FALSE	0.9209	1.1416	0.407968	0.161438	0.0109	0.00217667
388	Q9H0W9	CK054_HUMAN	Ester hydrolase C11orf54	C11orf54	2	4	4	0.0254	X / Y	1.2358	FALSE	1.0791	1.4152	0.0592188	1.00044e-05	0.0919	0.00346688
389	Q9H3H3	CK068_HUMAN	UPF0696 protein C11orf68	C11orf68	2	2	2	0.0398	X / Y	1.1178	FALSE	0.9933	1.2578	0.172913	0.000142893	0.0483	0.00262992
390	Q9HB07	MYG1_HUMAN	UPF0160 protein MYG1, mitochondrial	C12orf10	2	3	5	0.0479	X / Y	1.1022	FALSE	1.0171	1.1943	0.112861	0.0529346	0.0422	0.00121578
391	Q99622	C10_HUMAN	Protein C10	C12orf57	2	3	4	0.1429	X / Y	1.0176	FALSE	0.9496	1.0904	0.400555	0.367819	0.0076	0.000900438
392	Q7Z3D6	CN159_HUMAN	UPF0317 protein C14orf159, mitochondrial	C14orf159	2	13	17	0.0308	X / Y	1.1201	FALSE	0.8312	1.5096	0.351882	0.000523756	0.0493	0.0167934
393	Q9Y224	CN166_HUMAN	UPF0568 protein C14orf166	C14orf166	2	9	13	0.0615	X / Y	0.9784	FALSE	0.9151	1.0461	0.372067	0.0815386	-0.0095	0.000843574
394	Q7Z3J2	CP062_HUMAN	UPF0505 protein C16orf62	C16orf62	2	3	3	0.0239	X / Y	0.9127	FALSE	0.8437	0.9874	0.122625	0.00172476	-0.0397	0.00116517
395	Q8TCD1	CR032_HUMAN	UPF0729 protein C18orf32	C18orf32	2	2	2	0.1447	X / Y	0.9862	FALSE	0.9061	1.0733	0.434618	0.166596	-0.0061	0.00135138
396	Q9NWV4	CA123_HUMAN	UPF0587 protein C1orf123	C1orf123	2	4	4	0.1062	X / Y	1.143	FALSE	0.9896	1.3202	0.17682	0.000488775	0.0581	0.0039179
397	Q9H425	CA198_HUMAN	Uncharacterized protein C1orf198	C1orf198	2	3	3	0.0367	X / Y	1.2941	TRUE	1.1318	1.4798	0.0272025	1.25231e-07	0.112	0.00338876
398	Q07021	C1QBP_HUMAN	Complement component 1 Q subcomponent-binding protein, mitochondrial	C1QBP	2	4	4	0.0248	X / Y	1.0666	FALSE	0.9801	1.1608	0.222993	0.0337281	0.028	0.0013511
399	P00736	C1R_HUMAN	Complement C1r subcomponent	C1R	2	4	5	0.017	X / Y	0.894	FALSE	0.7779	1.0274	0.21017	0.0674455	-0.0487	0.00364689
400	P09871	C1S_HUMAN	Complement C1s subcomponent	C1S	2	2	2	0.0276	X / Y	1.2206	FALSE	0.9486	1.5704	0.214545	0.00714797	0.0866	0.0119817
401	Q9GZN8	CT027_HUMAN	UPF0687 protein C20orf27	C20orf27	2	3	4	0.069	X / Y	1.1904	FALSE	0.972	1.4577	0.194875	0.00795897	0.0757	0.00774247
402	P30042	ES1_HUMAN	ES1 protein homolog, mitochondrial	C21orf33	2	11	27	0.0821	X / Y	0.9584	FALSE	0.8953	1.0259	0.266353	0.136549	-0.0184	0.000874403
403	O14523	C2C2L_HUMAN	C2 domain-containing protein 2-like	C2CD2L	2	4	4	0.0212	X / Y	0.9232	FALSE	0.8016	1.0632	0.285703	0.0912458	-0.0347	0.00375961
404	Q9BSF0	SMAKA_HUMAN	Small membrane A-kinase anchor protein	C2orf88	2	4	4	0.1368	X / Y	1.3375	FALSE	1.1022	1.623	0.0664307	9.4743e-07	0.1263	0.0070617
405	P01024	CO3_HUMAN	Complement C3	C3	2	37	57	0.0084	X / Y	1.1448	FALSE	0.7999	1.6384	0.353006	0.00117791	0.0587	0.0242375
406	P0C0L4	CO4A_HUMAN	Complement C4-A	C4A	2	3	5	0.0057	X / Y	1.0564	FALSE	0.6826	1.6349	0.450012	0.0531966	0.0238	0.0359696
407	P0C0L5	CO4B_HUMAN	Complement C4-B	C4B	2	3	3	0.0057	X / Y	1.0926	FALSE	0.9649	1.2372	0.238098	0.00160544	0.0385	0.00291477
408	P04003	C4BPA_HUMAN	C4b-binding protein alpha chain	C4BPA	2	3	3	0.0251	X / Y	0.9851	FALSE	0.6383	1.5204	0.48622	0.000265305	-0.0065	0.0355259
409	P10643	CO7_HUMAN	Complement component C7	C7	2	2	2	0.0178	X / Y	1.0096	FALSE	0.8041	1.2676	0.483208	0.00141029	0.0042	0.00976855
410	Q9Y383, Q96HJ9	CG055_HUMAN, LC7L2_HUMAN	Putative RNA-binding protein Luc7-like 2, UPF0562 protein C7orf55	C7orf55, LUC7L2	2	5	5		X / Y	0.9949	FALSE	0.8708	1.1367	0.484593	0.139347	-0.0022	0.00334842
411	Q6P1X6	CH082_HUMAN	UPF0598 protein C8orf82	C8orf82	2	3	4	0.0509	X / Y	1.1524	FALSE	1.0202	1.3017	0.122238	2.96482e-05	0.0616	0.00280108
412	P02748	CO9_HUMAN	Complement component C9 [Cleaved into: Complement component C9a; Complement component C9b]	C9	2	3	5	0.0233	X / Y	1.0958	FALSE	0.6867	1.7485	0.422406	0.00357641	0.0397	0.0411861
413	C9J069	CI172_HUMAN	Uncharacterized protein C9orf172	C9orf172	2	2	2	0.0123	X / Y	1.0772	FALSE	0.9626	1.2054	0.254265	0.0377872	0.0323	0.00238606
414	Q5T6V5	CI064_HUMAN	UPF0553 protein C9orf64	C9orf64	2	6	11	0.0235	X / Y	1.072	FALSE	0.904	1.2714	0.341653	0.0776881	0.0302	0.00548448
415	P00915	CAH1_HUMAN	Carbonic anhydrase 1	CA1	2	11	33	0.0613	X / Y	1.1601	FALSE	0.7335	1.8349	0.373014	0.000437081	0.0645	0.039648
416	P00918	CAH2_HUMAN	Carbonic anhydrase 2	CA2	2	12	31	0.0346	X / Y	1.1448	FALSE	0.9838	1.3322	0.186196	0.00267216	0.0587	0.00433559
417	P07451	CAH3_HUMAN	Carbonic anhydrase 3	CA3	2	2	2	0.05	X / Y	1.4502	FALSE	1.1214	1.8754	0.0741314	1.83105e-09	0.1614	0.0124681
418	Q9Y376	CAB39_HUMAN	Calcium-binding protein 39	CAB39	2	3	4	0.0323	X / Y	0.8689	FALSE	0.8042	0.9389	0.0348173	0.00103353	-0.061	0.00113126
419	Q9H9S4	CB39L_HUMAN	Calcium-binding protein 39-like	CAB39L	2	3	3	0.0208	X / Y	1.0098	FALSE	0.9259	1.1013	0.455231	0.0904508	0.0042	0.00141833
420	P54289	CA2D1_HUMAN	Voltage-dependent calcium channel subunit alpha-2/delta-1	CACNA2D1	2	18	29	0.0091	X / Y	0.8716	FALSE	0.7959	0.9544	0.0650381	1.09166e-05	-0.0597	0.00155525
421	Q9NY47	CA2D2_HUMAN	Voltage-dependent calcium channel subunit alpha-2/delta-2	CACNA2D2	2	5	6	0.0078	X / Y	0.8968	FALSE	0.8145	0.9874	0.128968	0.00100584	-0.0473	0.0017483
422	P54284	CACB3_HUMAN	Voltage-dependent L-type calcium channel subunit beta-3	CACNB3	2	2	2	0.0413	X / Y	0.8127	FALSE	0.7034	0.9389	0.0754013	2.35741e-06	-0.0901	0.0039308
423	Q9HB71	CYBP_HUMAN	Calcyclin-binding protein	CACYBP	2	5	7	0.1009	X / Y	1.0368	FALSE	0.8694	1.2365	0.418602	0.0484983	0.0157	0.00584842
424	P27708	PYR1_HUMAN	CAD protein [Includes: Glutamine-dependent carbamoyl-phosphate synthase	CAD	2	4	5	0.004	X / Y	1.0143	FALSE	0.9527	1.0798	0.41056	0.692783	0.0061	0.000738935
425	Q9BY67	CADM1_HUMAN	Cell adhesion molecule 1	CADM1	2	6	11	0.0294	X / Y	0.8609	FALSE	0.7293	1.0162	0.183266	0.0120287	-0.065	0.005189
426	Q8N3J6	CADM2_HUMAN	Cell adhesion molecule 2	CADM2	2	8	19	0.0736	X / Y	0.8657	FALSE	0.7832	0.9569	0.075003	1.19694e-06	-0.0626	0.00189188
427	Q8N126	CADM3_HUMAN	Cell adhesion molecule 3	CADM3	2	11	19	0.0553	X / Y	0.9749	FALSE	0.7902	1.2028	0.451901	0.017275	-0.011	0.00832281
428	Q8NFZ8	CADM4_HUMAN	Cell adhesion molecule 4	CADM4	2	6	11	0.0412	X / Y	0.9579	FALSE	0.8726	1.0515	0.322174	0.157703	-0.0187	0.001639
429	Q9ULU8	CAPS1_HUMAN	Calcium-dependent secretion activator 1	CADPS	2	17	24	0.034	X / Y	0.8595	TRUE	0.8179	0.9032	0.00113278	2.36093e-06	-0.0658	0.000463988
430	P05937	CALB1_HUMAN	Calbindin	CALB1	2	2	2	0.0498	X / Y	0.8981	FALSE	0.804	1.0033	0.165915	0.000480401	-0.0467	0.00231193
431	P22676	CALB2_HUMAN	Calretinin	CALB2	2	17	37	0.0406	X / Y	1.2118	FALSE	0.8864	1.6567	0.269518	8.54692e-05	0.0834	0.0184463
432	Q9P1Z2	CACO1_HUMAN	Calcium-binding and coiled-coil domain-containing protein 1	CALCOCO1	2	3	4	0.0217	X / Y	1.0885	FALSE	0.988	1.1993	0.190588	0.00879419	0.0368	0.00177011
433	Q05682	CALD1_HUMAN	Caldesmon	CALD1	2	8	11	0.0139	X / Y	1.1518	FALSE	0.9367	1.4163	0.247061	1.3527e-06	0.0614	0.00805843
434	P62158	CALM_HUMAN	Calmodulin	CALM1	2	6	8	0.0537	X / Y	0.8956	FALSE	0.7825	1.0251	0.207198	0.000284138	-0.0479	0.00344085
435	P27797	CALR_HUMAN	Calreticulin	CALR	2	12	24	0.0168	X / Y	0.9531	FALSE	0.8606	1.0555	0.318969	0.054044	-0.0209	0.00196615
436	O43852	CALU_HUMAN	Calumenin	CALU	2	2	2	0.0254	X / Y	1.0339	FALSE	0.9377	1.14	0.366344	0.0895461	0.0145	0.0017988
437	Q14012	KCC1A_HUMAN	Calcium/calmodulin-dependent protein kinase type 1	CAMK1	2	3	4	0.0351	X / Y	0.9309	FALSE	0.8506	1.0188	0.213656	0.0155299	-0.0311	0.00153414
438	Q8IU85	KCC1D_HUMAN	Calcium/calmodulin-dependent protein kinase type 1D	CAMK1D	2	3	4	0.0286	X / Y	0.942	FALSE	0.8471	1.0475	0.286858	0.256701	-0.0259	0.00212552
439	Q9UQM7	KCC2A_HUMAN	Calcium/calmodulin-dependent protein kinase type II subunit alpha	CAMK2A	2	8	23	0.0272	X / Y	0.7012	TRUE	0.5989	0.8209	0.0121783	5.18619e-11	-0.1542	0.00468932
440	Q13554	KCC2B_HUMAN	Calcium/calmodulin-dependent protein kinase type II subunit beta	CAMK2B	2	11	26	0.0105	X / Y	0.7184	TRUE	0.6542	0.789	0.0002084	3.95199e-10	-0.1436	0.0016559
441	Q13557	KCC2D_HUMAN	Calcium/calmodulin-dependent protein kinase type II subunit delta	CAMK2D	2	10	20	0.0261	X / Y	0.8605	TRUE	0.8057	0.919	0.0111744	1.49002e-06	-0.0652	0.000815638
442	Q13555	KCC2G_HUMAN	Calcium/calmodulin-dependent protein kinase type II subunit gamma	CAMK2G	2	11	23	0.0125	X / Y	0.908	TRUE	0.8624	0.9561	0.0306666	0.00277971	-0.0419	0.000501625
443	Q16566	KCC4_HUMAN	Calcium/calmodulin-dependent protein kinase type IV	CAMK4	2	3	3	0.0317	X / Y	0.8552	FALSE	0.7214	1.0138	0.178947	0.167452	-0.0679	0.00545854
444	Q96RR4	KKCC2_HUMAN	Calcium/calmodulin-dependent protein kinase kinase 2	CAMKK2	2	4	5	0.0238	X / Y	0.8245	TRUE	0.7385	0.9204	0.0397648	7.78984e-06	-0.0838	0.00228519
445	Q8NCB2	CAMKV_HUMAN	CaM kinase-like vesicle-associated protein	CAMKV	2	9	10	0.0259	X / Y	0.9181	FALSE	0.7653	1.1013	0.319235	9.86879e-05	-0.0371	0.00624483
446	Q9P1Y5	CAMP3_HUMAN	Calmodulin-regulated spectrin-associated protein 3	CAMSAP3	2	2	2	0.016	X / Y	1.0163	FALSE	0.8927	1.1571	0.450347	0.246454	0.007	0.00317308
447	Q86VP6	CAND1_HUMAN	Cullin-associated NEDD8-dissociated protein 1	CAND1	2	24	40	0.0106	X / Y	0.9704	FALSE	0.8923	1.0554	0.360206	0.062129	-0.013	0.00132943
448	O75155	CAND2_HUMAN	Cullin-associated NEDD8-dissociated protein 2	CAND2	2	3	3	0.0073	X / Y	0.8448	TRUE	0.7954	0.8973	0.00255838	3.30626e-06	-0.0732	0.000684441
449	P27824	CALX_HUMAN	Calnexin	CANX	2	11	19	0.0169	X / Y	0.8993	FALSE	0.7971	1.0146	0.189476	0.00552575	-0.0461	0.0027457
450	Q01518	CAP1_HUMAN	Adenylyl cyclase-associated protein 1	CAP1	2	17	31	0.0253	X / Y	1.0649	FALSE	0.9788	1.1586	0.227894	0.040353	0.0273	0.00134151
451	P40123	CAP2_HUMAN	Adenylyl cyclase-associated protein 2	CAP2	2	13	22	0.044	X / Y	0.8687	FALSE	0.7253	1.0404	0.217618	9.66048e-07	-0.0611	0.00613636
452	P40121	CAPG_HUMAN	Macrophage-capping protein	CAPG	2	8	14	0.0718	X / Y	1.0942	FALSE	0.9328	1.2835	0.286294	1.69899e-05	0.0391	0.00480333
453	P07384	CAN1_HUMAN	Calpain-1 catalytic subunit	CAPN1	2	19	27	0.014	X / Y	1.007	FALSE	0.9508	1.0664	0.451742	0.620694	0.003	0.000620821
454	P17655	CAN2_HUMAN	Calpain-2 catalytic subunit	CAPN2	2	7	11	0.0257	X / Y	1.1074	FALSE	0.9743	1.2586	0.212811	0.000146084	0.0443	0.00309061
455	O15484	CAN5_HUMAN	Calpain-5	CAPN5	2	6	8	0.0219	X / Y	0.9579	FALSE	0.8701	1.0546	0.327313	0.0319826	-0.0187	0.00174455
456	P04632	CPNS1_HUMAN	Calpain small subunit 1	CAPNS1	2	4	5	0.0896	X / Y	1.0692	FALSE	0.9667	1.1825	0.253411	0.0126377	0.029	0.00191471
457	Q14444	CAPR1_HUMAN	Caprin-1	CAPRIN1	2	4	6	0.0127	X / Y	0.9895	FALSE	0.9262	1.0572	0.436741	0.491443	-0.0046	0.000824781
458	Q13938	CAYP1_HUMAN	Calcyphosin	CAPS	2	7	13	0.0423	X / Y	1.5285	FALSE	1.0716	2.1802	0.116098	1.39429e-11	0.1843	0.0237861
459	P52907	CAZA1_HUMAN	F-actin-capping protein subunit alpha-1	CAPZA1	2	5	9	0.0629	X / Y	1.0255	FALSE	0.9741	1.0797	0.312058	0.336441	0.0109	0.000499053
460	P47755	CAZA2_HUMAN	F-actin-capping protein subunit alpha-2	CAPZA2	2	6	14	0.0629	X / Y	0.9304	TRUE	0.8995	0.9624	0.0163481	0.0117712	-0.0313	0.000214958
461	P47756	CAPZB_HUMAN	F-actin-capping protein subunit beta	CAPZB	2	13	22	0.0325	X / Y	1.0026	FALSE	0.97	1.0364	0.468248	0.810976	0.0011	0.000206717
462	Q9Y2V2	CHSP1_HUMAN	Calcium-regulated heat-stable protein 1	CARHSP1	2	4	6	0.0544	X / Y	1.0631	FALSE	0.9492	1.1907	0.294491	0.00151507	0.0266	0.00242123
463	Q5VZK9	CARL1_HUMAN	F-actin-uncapping protein LRRC16A	CARMIL1	2	5	5	0.0095	X / Y	1.0654	FALSE	0.983	1.1547	0.215726	0.02992	0.0275	0.0012218
464	A5YM72	CRNS1_HUMAN	Carnosine synthase 1	CARNS1	2	3	3	0.023	X / Y	1.045	FALSE	0.9265	1.1786	0.357319	0.0019131	0.0191	0.00273115
465	P49589	SYCC_HUMAN	Cysteine--tRNA ligase, cytoplasmic	CARS	2	9	11	0.0267	X / Y	0.9389	FALSE	0.8746	1.008	0.187335	0.0234582	-0.0274	0.000949809
466	Q16568	CART_HUMAN	Cocaine- and amphetamine-regulated transcript protein [Cleaved into: CART(1-39); CART(42-89)]	CARTPT	2	3	4	0.1466	X / Y	0.9283	FALSE	0.7838	1.0995	0.33019	0.0703611	-0.0323	0.00540364
467	O14936	CSKP_HUMAN	Peripheral plasma membrane protein CASK	CASK	2	14	20	0.0097	X / Y	1.0905	FALSE	1.0213	1.1644	0.0931763	0.0111424	0.0376	0.000810906
468	Q8WXD9	CSKI1_HUMAN	Caskin-1	CASKIN1	2	13	15	0.0147	X / Y	0.9219	FALSE	0.832	1.0216	0.214348	0.00221419	-0.0353	0.00198884
469	P20810	ICAL_HUMAN	Calpastatin	CAST	2	9	11	0.0184	X / Y	1.1151	FALSE	0.9683	1.2842	0.220137	0.000354167	0.0473	0.00376031
470	P04040	CATA_HUMAN	Catalase	CAT	2	11	16	0.0209	X / Y	1.2766	FALSE	0.993	1.6411	0.165506	4.98134e-07	0.1061	0.011902
471	P22681	CBL_HUMAN	E3 ubiquitin-protein ligase CBL	CBL	2	2	2	0.0088	X / Y	0.8835	FALSE	0.808	0.9661	0.082766	0.000219279	-0.0538	0.00150416
472	P16152	CBR1_HUMAN	Carbonyl reductase [NADPH] 1	CBR1	2	11	28	0.0397	X / Y	1.1886	FALSE	0.9588	1.4734	0.210692	0.000299284	0.075	0.00870583
473	O75828	CBR3_HUMAN	Carbonyl reductase [NADPH] 3	CBR3	2	3	3	0.0578	X / Y	1.2451	FALSE	0.9572	1.6195	0.202219	0.00174874	0.0952	0.0130366
474	Q8N4T8	CBR4_HUMAN	Carbonyl reductase family member 4	CBR4	2	3	4	0.0844	X / Y	1.1145	FALSE	1.0066	1.2341	0.143586	0.00792578	0.0471	0.00195788
475	P35520, P0DN79	CBS_HUMAN, CBSL_HUMAN	Cystathionine beta-synthase, Cystathionine beta-synthase-like protein	CBS, CBSL	2	5	7	0.0218	X / Y	1.2141	TRUE	1.0829	1.3611	0.0448571	1.06709e-06	0.0842	0.00246427
476	P83916	CBX1_HUMAN	Chromobox protein homolog 1	CBX1	2	2	2	0.0649	X / Y	0.8892	FALSE	0.7767	1.018	0.19274	0.000680879	-0.051	0.00345335
477	Q13185	CBX3_HUMAN	Chromobox protein homolog 3	CBX3	2	2	2	0.0383	X / Y	0.937	FALSE	0.8739	1.0046	0.17512	0.046892	-0.0283	0.000915847
478	P45973	CBX5_HUMAN	Chromobox protein homolog 5	CBX5	2	3	3	0.0366	X / Y	0.9364	FALSE	0.8282	1.0588	0.296323	0.00677878	-0.0285	0.00284555
479	Q6P1N0	C2D1A_HUMAN	Coiled-coil and C2 domain-containing protein 1A	CC2D1A	2	3	3	0.0284	X / Y	1.0115	FALSE	0.865	1.1828	0.470868	0.166683	0.005	0.0046181
480	Q5T0F9	C2D1B_HUMAN	Coiled-coil and C2 domain-containing protein 1B	CC2D1B	2	4	4	0.0093	X / Y	1.1415	FALSE	1.0328	1.2617	0.0930656	9.79353e-06	0.0575	0.00188998
481	Q8IX12	CCAR1_HUMAN	Cell division cycle and apoptosis regulator protein 1	CCAR1	2	4	4	0.0148	X / Y	0.9958	FALSE	0.9152	1.0834	0.479979	0.509639	-0.0018	0.00134276
482	Q8N163	CCAR2_HUMAN	Cell cycle and apoptosis regulator protein 2	CCAR2	2	8	8	0.0163	X / Y	0.9425	FALSE	0.8713	1.0195	0.225272	0.00378055	-0.0257	0.0011626
483	O60826	CCD22_HUMAN	Coiled-coil domain-containing protein 22	CCDC22	2	5	5	0.0144	X / Y	1.0086	FALSE	0.9586	1.0612	0.433342	0.490371	0.0037	0.000487485
484	Q16204	CCDC6_HUMAN	Coiled-coil domain-containing protein 6	CCDC6	2	2	2	0.0295	X / Y	1.1175	FALSE	1.0298	1.2126	0.0870846	0.00050551	0.0482	0.00125988
485	Q3V6T2	GRDN_HUMAN	Girdin	CCDC88A	2	3	3	0.0037	X / Y	0.9121	FALSE	0.8036	1.0352	0.23361	0.0505567	-0.04	0.00302381
486	Q53HC0	CCD92_HUMAN	Coiled-coil domain-containing protein 92	CCDC92	2	4	4	0.0332	X / Y	1.0281	FALSE	0.8748	1.2083	0.431849	0.14898	0.012	0.00492095
487	Q567U6	CCD93_HUMAN	Coiled-coil domain-containing protein 93	CCDC93	2	2	2	0.0158	X / Y	1.0493	FALSE	0.9298	1.1842	0.345294	0.0674168	0.0209	0.00275827
488	Q6IQ19	CCSAP_HUMAN	Centriole, cilia and spindle-associated protein	CCSAP	2	2	2	0.0407	X / Y	0.9102	FALSE	0.8039	1.0305	0.224317	0.00323703	-0.0409	0.00290825
489	P78371	TCPB_HUMAN	T-complex protein 1 subunit beta	CCT2	2	22	35	0.028	X / Y	0.9698	FALSE	0.8963	1.0494	0.348718	0.0779992	-0.0133	0.00117251
490	P49368	TCPG_HUMAN	T-complex protein 1 subunit gamma	CCT3	2	17	32	0.0202	X / Y	0.9142	TRUE	0.8738	0.9564	0.0235675	0.00206741	-0.039	0.000385496
491	P50991	TCPD_HUMAN	T-complex protein 1 subunit delta	CCT4	2	16	24	0.0111	X / Y	0.9325	FALSE	0.8861	0.9814	0.0856741	0.0069693	-0.0303	0.000492108
492	P48643	TCPE_HUMAN	T-complex protein 1 subunit epsilon	CCT5	2	19	28	0.0148	X / Y	0.9324	FALSE	0.8534	1.0186	0.214392	0.00701425	-0.0304	0.00147717
493	P40227	TCPZ_HUMAN	T-complex protein 1 subunit zeta	CCT6A	2	13	18	0.0395	X / Y	0.9626	FALSE	0.9159	1.0117	0.221962	0.0855845	-0.0165	0.000467095
494	Q99832	TCPH_HUMAN	T-complex protein 1 subunit eta	CCT7	2	18	30	0.0497	X / Y	0.9197	FALSE	0.8658	0.9769	0.082762	0.00674987	-0.0364	0.000687244
495	P50990	TCPQ_HUMAN	T-complex protein 1 subunit theta	CCT8	2	23	41	0.0109	X / Y	0.8992	FALSE	0.8293	0.9748	0.0942144	0.000174334	-0.0462	0.00123202
496	Q6YHK3	CD109_HUMAN	CD109 antigen	CD109	2	3	4	0.0083	X / Y	1.2117	FALSE	0.9847	1.4909	0.177311	0.00048168	0.0834	0.0081133
497	P08571	CD14_HUMAN	Monocyte differentiation antigen CD14	CD14	2	5	6	0.0187	X / Y	0.9705	FALSE	0.7945	1.1855	0.440532	0.0361364	-0.013	0.00755442
498	Q86VB7	C163A_HUMAN	Scavenger receptor cysteine-rich type 1 protein M130	CD163	2	2	2	0.013	X / Y	1.1603	FALSE	0.9245	1.4562	0.256446	0.00019805	0.0646	0.00973554
499	P41217	OX2G_HUMAN	OX-2 membrane glycoprotein	CD200	2	5	9	0.036	X / Y	0.8482	FALSE	0.7305	0.9847	0.134971	0.00108161	-0.0715	0.00420328
500	Q9Y5K6	CD2AP_HUMAN	CD2-associated protein	CD2AP	2	2	2	0.0282	X / Y	1.0683	FALSE	1.0165	1.1227	0.0917154	0.0111918	0.0287	0.000465384
501	O95400	CD2B2_HUMAN	CD2 antigen cytoplasmic tail-binding protein 2	CD2BP2	2	2	2	0.0411	X / Y	1.0997	FALSE	1.0131	1.1936	0.123197	0.000956926	0.0413	0.00126728
502	P28907	CD38_HUMAN	ADP-ribosyl cyclase/cyclic ADP-ribose hydrolase 1	CD38	2	10	13	0.03	X / Y	0.9831	FALSE	0.8426	1.147	0.455907	0.000861754	-0.0074	0.00448596
503	P16070	CD44_HUMAN	CD44 antigen	CD44	2	6	11	0.0121	X / Y	0.9598	FALSE	0.8573	1.0746	0.358326	0.264296	-0.0178	0.00240641
504	Q08722	CD47_HUMAN	Leukocyte surface antigen CD47	CD47	2	3	7	0.0341	X / Y	0.7319	TRUE	0.6703	0.7992	0.000192743	3.21886e-08	-0.1356	0.0014581
505	P08174	DAF_HUMAN	Complement decay-accelerating factor	CD55	2	4	5	0.0184	X / Y	1.4045	FALSE	1.0866	1.8154	0.0928434	0.00109126	0.1475	0.012424
506	P13987	CD59_HUMAN	CD59 glycoprotein	CD59	2	5	12	0.1094	X / Y	1.0423	FALSE	0.8852	1.2274	0.399836	0.0376753	0.018	0.00503595
507	P60033	CD81_HUMAN	CD81 antigen	CD81	2	2	6	0.0975	X / Y	1.1555	FALSE	0.9999	1.3354	0.158846	0.00147646	0.0628	0.00394683
508	P21926	CD9_HUMAN	CD9 antigen	CD9	2	3	6	0.0307	X / Y	0.9874	FALSE	0.8294	1.1754	0.470949	0.00788802	-0.0055	0.00573044
509	P14209	CD99_HUMAN	CD99 antigen	CD99	2	2	5	0.0757	X / Y	1.7169	FALSE	1.2581	2.3431	0.0410691	1.07665e-07	0.2348	0.0182355
510	Q16543	CDC37_HUMAN	Hsp90 co-chaperone Cdc37	CDC37	2	4	5	0.0238	X / Y	0.9331	FALSE	0.8676	1.0036	0.171031	0.00866836	-0.0301	0.00100103
511	P60953	CDC42_HUMAN	Cell division control protein 42 homolog	CDC42	2	7	17	0.0576	X / Y	0.9633	FALSE	0.9075	1.0226	0.265691	0.0288669	-0.0162	0.000671779
512	Q5VT25	MRCKA_HUMAN	Serine/threonine-protein kinase MRCK alpha	CDC42BPA	2	3	3	0.0052	X / Y	0.9973	FALSE	0.9317	1.0675	0.483983	0.107472	-0.0012	0.000872385
513	Q9Y5S2	MRCKB_HUMAN	Serine/threonine-protein kinase MRCK beta	CDC42BPB	2	11	11	0.007	X / Y	0.8775	TRUE	0.8229	0.9357	0.0209703	0.000129756	-0.0568	0.000778409
514	Q00587	BORG5_HUMAN	Cdc42 effector protein 1	CDC42EP1	2	2	2	0.0332	X / Y	1.0829	FALSE	0.9299	1.261	0.300612	0.0255649	0.0346	0.0043747
515	Q9H3Q1	BORG4_HUMAN	Cdc42 effector protein 4	CDC42EP4	2	5	5	0.0393	X / Y	1.3804	FALSE	1.0705	1.7799	0.102402	2.14555e-08	0.14	0.0121895
516	P55290	CAD13_HUMAN	Cadherin-13	CDH13	2	5	7	0.0196	X / Y	0.7848	FALSE	0.6467	0.9524	0.105299	7.11285e-08	-0.1052	0.00706621
517	P19022	CADH2_HUMAN	Cadherin-2	CDH2	2	4	6	0.0099	X / Y	0.9767	FALSE	0.9145	1.043	0.359597	0.88918	-0.0103	0.000814467
518	Q9HBT6	CAD20_HUMAN	Cadherin-20	CDH20	2	3	3	0.01	X / Y	1.1971	FALSE	1.066	1.3443	0.0604297	4.36779e-05	0.0781	0.00253671
519	P55285	CADH6_HUMAN	Cadherin-6	CDH6	2	2	2	0.0165	X / Y	0.8487	FALSE	0.6944	1.0374	0.206916	9.74284e-05	-0.0712	0.00760012
520	P21127	CD11B_HUMAN	Cyclin-dependent kinase 11B	CDK11B	2	2	2	0.0164	X / Y	0.9903	FALSE	0.9102	1.0774	0.453936	0.4981	-0.0042	0.00134175
521	Q14004	CDK13_HUMAN	Cyclin-dependent kinase 13	CDK13	2	1	1	0.0106	X / Y	0.7813	FALSE	0.5431	1.1239	0.248666	1.62724e-05	-0.1072	0.0249418
522	Q00537	CDK17_HUMAN	Cyclin-dependent kinase 17	CDK17	2	1	1	0.0172	X / Y	0.9726	FALSE	0.7777	1.2162	0.450511	0.228543	-0.0121	0.00942778
523	Q07002	CDK18_HUMAN	Cyclin-dependent kinase 18	CDK18	2	3	3	0.0169	X / Y	0.8604	FALSE	0.7744	0.956	0.0768331	0.024525	-0.0653	0.00209395
524	P11802	CDK4_HUMAN	Cyclin-dependent kinase 4	CDK4	2	2	2	0.0429	X / Y	1.1291	FALSE	0.9966	1.2793	0.165332	0.000399051	0.0527	0.00294038
525	Q00535	CDK5_HUMAN	Cyclin-dependent-like kinase 5	CDK5	2	4	5	0.0274	X / Y	0.7912	TRUE	0.7459	0.8392	3.52506e-05	9.44228e-08	-0.1017	0.000654754
526	Q96JB5	CK5P3_HUMAN	CDK5 regulatory subunit-associated protein 3	CDK5RAP3	2	5	6	0.0257	X / Y	0.9281	FALSE	0.8652	0.9955	0.143712	0.0023557	-0.0324	0.000928637
527	P42771	CDN2A_HUMAN	Cyclin-dependent kinase inhibitor 2A	CDKN2A	2	2	2	0.0769	X / Y	0.9932	FALSE	0.9256	1.0658	0.461505	0.570515	-0.003	0.000938299
528	Q9UKY7	CDV3_HUMAN	Protein CDV3 homolog	CDV3	2	3	6	0.1899	X / Y	1.2516	TRUE	1.1048	1.4179	0.0360443	4.41703e-09	0.0975	0.00293676
529	Q9BXW7	CECR5_HUMAN	Cat eye syndrome critical region protein 5	CECR5	2	2	3	0.0402	X / Y	1.0252	FALSE	0.8819	1.1918	0.434453	0.0662565	0.0108	0.00427663
530	Q92879	CELF1_HUMAN	CUGBP Elav-like family member 1	CELF1	2	4	5	0.0165	X / Y	0.9057	FALSE	0.7508	1.0927	0.298867	0.000476571	-0.043	0.00663991
531	O95319	CELF2_HUMAN	CUGBP Elav-like family member 2	CELF2	2	7	9	0.0315	X / Y	0.9345	FALSE	0.8527	1.0241	0.229739	0.00225775	-0.0294	0.0015832
532	Q9BZC1	CELF4_HUMAN	CUGBP Elav-like family member 4	CELF4	2	3	3	0.0226	X / Y	0.7959	FALSE	0.6731	0.941	0.0864682	4.88854e-06	-0.0992	0.00529458
533	Q8N6W0	CELF5_HUMAN	CUGBP Elav-like family member 5	CELF5	2	2	2	0.0186	X / Y	0.9459	FALSE	0.8675	1.0313	0.260051	0.0152784	-0.0242	0.00141075
534	Q9HCU4	CELR2_HUMAN	Cadherin EGF LAG seven-pass G-type receptor 2	CELSR2	2	4	4	0.0082	X / Y	1.2043	FALSE	1.0679	1.358	0.0609079	1.78012e-05	0.0807	0.00272175
535	Q8N111	CEND_HUMAN	Cell cycle exit and neuronal differentiation protein 1	CEND1	2	7	20	0.0671	X / Y	0.7792	TRUE	0.6895	0.8806	0.0207162	8.37405e-08	-0.1083	0.00282296
536	Q7Z7K6	CENPV_HUMAN	Centromere protein V	CENPV	2	3	5	0.0509	X / Y	0.8444	FALSE	0.6769	1.0534	0.222187	9.9917e-06	-0.0734	0.00922118
537	Q5SW79	CE170_HUMAN	Centrosomal protein of 170 kDa	CEP170	2	4	4	0.0063	X / Y	1.004	FALSE	0.8875	1.1358	0.487141	0.0728508	0.0017	0.00286975
538	Q9Y4F5	C170B_HUMAN	Centrosomal protein of 170 kDa protein B	CEP170B	2	2	3	0.0069	X / Y	0.8885	FALSE	0.8017	0.9847	0.125085	0.00173163	-0.0513	0.00199264
539	P23141	EST1_HUMAN	Liver carboxylesterase 1	CES1	2	2	2	0.0265	X / Y	1.265	FALSE	0.9103	1.758	0.237468	9.96949e-05	0.1021	0.0204234
540	P41208	CETN2_HUMAN	Centrin-2	CETN2	2	2	2	0.0698	X / Y	1.0733	FALSE	0.978	1.1778	0.223518	0.0213329	0.0307	0.00163079
541	P00751	CFAB_HUMAN	Complement factor B	CFB	2	2	2	0.0314	X / Y	0.8824	FALSE	0.6468	1.2039	0.343591	0.00421838	-0.0543	0.0182029
542	P08603	CFAH_HUMAN	Complement factor H	CFH	2	11	12	0.0219	X / Y	1.0109	FALSE	0.7146	1.4302	0.487515	0.000840814	0.0047	0.0227048
543	P23528	COF1_HUMAN	Cofilin-1	CFL1	2	13	31	0.0542	X / Y	0.9936	FALSE	0.884	1.1168	0.478055	0.0748611	-0.0028	0.00257572
544	Q9Y281	COF2_HUMAN	Cofilin-2	CFL2	2	5	6	0.0482	X / Y	1.0427	FALSE	0.9911	1.0969	0.205177	0.250674	0.0181	0.000485669
545	Q96JM3	CHAP1_HUMAN	Chromosome alignment-maintaining phosphoprotein 1	CHAMP1	2	3	3	0.0148	X / Y	1.0151	FALSE	0.8752	1.1774	0.459704	0.45685	0.0065	0.00414745
546	Q9NX63	MIC19_HUMAN	MICOS complex subunit MIC19	CHCHD3	2	13	19	0.0352	X / Y	0.865	TRUE	0.798	0.9376	0.0359725	0.000100072	-0.063	0.00122499
547	Q8N4Q1	MIA40_HUMAN	Mitochondrial intermembrane space import and assembly protein 40	CHCHD4	2	2	2	0.0634	X / Y	0.9517	FALSE	0.8389	1.0797	0.347451	0.0767928	-0.0215	0.00300253
548	Q9BRQ6	MIC25_HUMAN	MICOS complex subunit MIC25	CHCHD6	2	4	5	0.0426	X / Y	0.8388	TRUE	0.7621	0.9232	0.0334194	1.36113e-06	-0.0763	0.00173521
549	Q8NE62	CHDH_HUMAN	Choline dehydrogenase, mitochondrial	CHDH	2	12	16	0.0152	X / Y	1.0807	FALSE	0.9397	1.2428	0.28944	0.0737261	0.0337	0.00368507
550	P10645	CMGA_HUMAN	Chromogranin-A	CHGA	2	2	2	0.0197	X / Y	0.8178	FALSE	0.6675	1.002	0.161049	9.69399e-05	-0.0873	0.00778212
551	P05060	SCG1_HUMAN	Secretogranin-1	CHGB	2	8	10	0.0177	X / Y	0.8102	FALSE	0.6914	0.9494	0.0921239	3.3224e-08	-0.0914	0.00473896
552	P36222	CH3L1_HUMAN	Chitinase-3-like protein 1	CHI3L1	2	3	4	0.0183	X / Y	0.9271	FALSE	0.6905	1.2447	0.398573	3.47021e-05	-0.0329	0.0163749
553	O00533	NCHL1_HUMAN	Neural cell adhesion molecule L1-like protein	CHL1	2	10	13	0.0124	X / Y	0.9877	FALSE	0.8638	1.1293	0.463198	0.0927089	-0.0054	0.00338583
554	Q9HD42	CHM1A_HUMAN	Charged multivesicular body protein 1a	CHMP1A	2	2	2	0.0408	X / Y	1.0683	FALSE	0.9906	1.1521	0.19071	0.0139588	0.0287	0.00107495
555	Q7LBR1	CHM1B_HUMAN	Charged multivesicular body protein 1b	CHMP1B	2	2	3	0.0452	X / Y	1.0214	FALSE	0.9355	1.1151	0.404945	0.11521	0.0092	0.00145504
556	O43633	CHM2A_HUMAN	Charged multivesicular body protein 2a	CHMP2A	2	2	2	0.0405	X / Y	0.9485	FALSE	0.8209	1.096	0.357343	0.0168682	-0.0229	0.00393818
557	Q9UQN3	CHM2B_HUMAN	Charged multivesicular body protein 2b	CHMP2B	2	2	2	0.0423	X / Y	1.0451	FALSE	1.003	1.0889	0.141432	0.0486049	0.0191	0.000317954
558	Q9Y3E7	CHMP3_HUMAN	Charged multivesicular body protein 3	CHMP3	2	3	3	0.0495	X / Y	0.9925	FALSE	0.8763	1.1242	0.47604	0.569372	-0.0033	0.0029248
559	Q9BY43	CHM4A_HUMAN	Charged multivesicular body protein 4a	CHMP4A	2	3	3	0.0541	X / Y	1.0569	FALSE	0.9947	1.123	0.180706	0.00462561	0.024	0.000693892
560	Q9H444	CHM4B_HUMAN	Charged multivesicular body protein 4b	CHMP4B	2	4	8	0.0491	X / Y	1.015	FALSE	0.9751	1.0566	0.355259	0.529148	0.0065	0.000303607
561	P15882	CHIN_HUMAN	N-chimaerin	CHN1	2	2	2	0.0261	X / Y	0.9698	FALSE	0.8861	1.0613	0.366688	0.125299	-0.0133	0.00153327
562	Q9UHD1	CHRD1_HUMAN	Cysteine and histidine-rich domain-containing protein 1	CHORDC1	2	7	9	0.0181	X / Y	0.9362	FALSE	0.7912	1.1078	0.347732	0.0317759	-0.0286	0.00534226
563	Q6FI81	CPIN1_HUMAN	Anamorsin	CIAPIN1	2	4	4	0.0385	X / Y	0.9601	FALSE	0.8541	1.0793	0.364045	0.281242	-0.0177	0.00258377
564	Q14011	CIRBP_HUMAN	Cold-inducible RNA-binding protein	CIRBP	2	2	2	0.1221	X / Y	1.0879	FALSE	0.8837	1.3393	0.342666	0.0380543	0.0366	0.0081507
565	Q9NZ45	CISD1_HUMAN	CDGSH iron-sulfur domain-containing protein 1	CISD1	2	5	8	0.0833	X / Y	0.869	FALSE	0.7182	1.0516	0.230756	0.000160511	-0.061	0.00685649
566	O14578	CTRO_HUMAN	Citron Rho-interacting kinase	CIT	2	5	7	0.0094	X / Y	0.8892	FALSE	0.8219	0.9621	0.0680105	0.000981122	-0.051	0.00117007
567	Q07065	CKAP4_HUMAN	Cytoskeleton-associated protein 4	CKAP4	2	5	6	0.0183	X / Y	0.9562	FALSE	0.8646	1.0575	0.328145	0.0130021	-0.0195	0.00191309
568	Q14008	CKAP5_HUMAN	Cytoskeleton-associated protein 5	CKAP5	2	21	21	0.0084	X / Y	0.9027	TRUE	0.8584	0.9493	0.0209769	0.000232393	-0.0445	0.000477786
569	P12277	KCRB_HUMAN	Creatine kinase B-type	CKB	2	19	91	0.0262	X / Y	1.0877	FALSE	0.9478	1.2482	0.2707	0.00523734	0.0365	0.00357249
570	P12532	KCRU_HUMAN	Creatine kinase U-type, mitochondrial	CKMT1A	2	14	28	0.0288	X / Y	0.8591	FALSE	0.7563	0.9758	0.116641	2.67415e-06	-0.0659	0.00306131
571	Q7Z460	CLAP1_HUMAN	CLIP-associating protein 1	CLASP1	2	6	6	0.0091	X / Y	0.9866	FALSE	0.9195	1.0586	0.423887	0.357257	-0.0059	0.000935968
572	O75122	CLAP2_HUMAN	CLIP-associating protein 2	CLASP2	2	8	12	0.0108	X / Y	0.9285	FALSE	0.8709	0.9899	0.123332	0.00105731	-0.0322	0.000773903
573	O75508	CLD11_HUMAN	Claudin-11	CLDN11	2	3	3	0.0386	X / Y	0.8407	FALSE	0.7302	0.9679	0.109093	0.00272002	-0.0753	0.00374387
574	O00299	CLIC1_HUMAN	Chloride intracellular channel protein 1	CLIC1	2	8	13	0.0498	X / Y	1.1572	FALSE	1.0069	1.33	0.14694	5.77071e-06	0.0634	0.00365136
575	Q9Y696	CLIC4_HUMAN	Chloride intracellular channel protein 4	CLIC4	2	7	12	0.0632	X / Y	1.1214	TRUE	1.0557	1.1912	0.0288973	0.000178455	0.0498	0.000687655
576	Q14677	EPN4_HUMAN	Clathrin interactor 1	CLINT1	2	3	3	0.0176	X / Y	1.061	FALSE	0.9177	1.2267	0.341707	0.0143106	0.0257	0.00397212
577	P30622	CLIP1_HUMAN	CAP-Gly domain-containing linker protein 1	CLIP1	2	7	9	0.0097	X / Y	0.9921	FALSE	0.9431	1.0437	0.4381	0.421954	-0.0034	0.000484022
578	Q9UDT6	CLIP2_HUMAN	CAP-Gly domain-containing linker protein 2	CLIP2	2	13	14	0.0067	X / Y	1.0023	FALSE	0.927	1.0839	0.488041	0.58656	0.001	0.00115285
579	Q9H078	CLPB_HUMAN	Caseinolytic peptidase B protein homolog	CLPB	2	3	3	0.0127	X / Y	1.0271	FALSE	0.9475	1.1134	0.370185	0.00966934	0.0116	0.00122708
580	O94985	CSTN1_HUMAN	Calsyntenin-1	CLSTN1	2	2	3	0.0082	X / Y	1.1059	FALSE	1.0364	1.1801	0.0605475	0.00110417	0.0437	0.000795435
581	P09496	CLCA_HUMAN	Clathrin light chain A	CLTA	2	9	11	0.0282	X / Y	0.8285	TRUE	0.7564	0.9075	0.019378	9.73412e-06	-0.0817	0.00156285
582	P09497	CLCB_HUMAN	Clathrin light chain B	CLTB	2	9	15	0.0393	X / Y	0.8789	TRUE	0.8319	0.9286	0.00947509	7.94261e-06	-0.056	0.000570388
583	Q00610	CLH1_HUMAN	Clathrin heavy chain 1	CLTC	2	58	104	0.009	X / Y	0.7305	TRUE	0.698	0.7646	2.82423e-12	1.19688e-09	-0.1364	0.000391948
584	P10909	CLUS_HUMAN	Clusterin	CLU	2	11	16	0.0267	X / Y	1.0949	FALSE	0.9086	1.3194	0.313478	0.0103481	0.0394	0.00656292
585	O75153	CLU_HUMAN	Clustered mitochondria protein homolog	CLUH	2	2	2	0.0176	X / Y	0.9837	FALSE	0.9307	1.0397	0.383388	0.863439	-0.0071	0.000578294
586	Q5SYC1	CLVS2_HUMAN	Clavesin-2	CLVS2	2	2	2	0.055	X / Y	1.1354	FALSE	0.9731	1.3249	0.205173	0.00384508	0.0552	0.00449026
587	Q8NFW8	NEUA_HUMAN	N-acylneuraminate cytidylyltransferase	CMAS	2	5	7	0.0346	X / Y	0.826	TRUE	0.7758	0.8794	0.00115156	6.005e-07	-0.083	0.000742093
588	Q96DG6	CMBL_HUMAN	Carboxymethylenebutenolidase homolog	CMBL	2	3	3	0.0327	X / Y	1.1418	FALSE	1.0521	1.2391	0.052561	6.21401e-06	0.0576	0.00126238
589	P30085	KCY_HUMAN	UMP-CMP kinase	CMPK1	2	9	15	0.0816	X / Y	1.0146	FALSE	0.9284	1.1088	0.435027	0.224638	0.0063	0.00148619
590	Q5EBM0	CMPK2_HUMAN	UMP-CMP kinase 2, mitochondrial	CMPK2	2	4	5	0.0713	X / Y	1.2314	FALSE	0.8115	1.8686	0.308801	0.00289982	0.0904	0.0327984
591	Q8IZR5	CKLF4_HUMAN	CKLF-like MARVEL transmembrane domain-containing protein 4	CMTM4	2	2	2	0.0385	X / Y	1.1653	FALSE	1.0323	1.3155	0.103381	0.00161305	0.0665	0.00277036
592	P62633	CNBP_HUMAN	Cellular nucleic acid-binding protein	CNBP	2	7	12	0.0847	X / Y	1.055	FALSE	0.9788	1.1371	0.237473	0.288424	0.0233	0.00105932
593	Q96KP4	CNDP2_HUMAN	Cytosolic non-specific dipeptidase	CNDP2	2	24	58	0.0168	X / Y	1.1172	FALSE	1.0121	1.2333	0.131013	0.00028463	0.0481	0.00184214
594	P51911	CNN1_HUMAN	Calponin-1	CNN1	2	6	11	0.037	X / Y	1.162	FALSE	0.6073	2.2233	0.408494	6.59721e-09	0.0652	0.0794033
595	Q99439	CNN2_HUMAN	Calponin-2	CNN2	2	1	1	0.0356	X / Y	1.5065	FALSE	0.9128	2.4865	0.206712	2.20469e-07	0.178	0.0473536
596	Q15417	CNN3_HUMAN	Calponin-3	CNN3	2	8	14	0.0334	X / Y	1.1345	FALSE	1.0139	1.2696	0.130842	0.000317773	0.0548	0.0023856
597	A5YKK6	CNOT1_HUMAN	CCR4-NOT transcription complex subunit 1	CNOT1	2	3	3	0.0042	X / Y	0.9432	FALSE	0.8837	1.0067	0.184881	0.105022	-0.0254	0.0008017
598	P09543	CN37_HUMAN	2',3'-cyclic-nucleotide 3'-phosphodiesterase	CNP	2	27	62	0.0546	X / Y	0.8684	FALSE	0.6876	1.0969	0.272889	1.35331e-05	-0.0613	0.0102842
599	Q9Y2B0	CNPY2_HUMAN	Protein canopy homolog 2	CNPY2	2	3	3	0.0549	X / Y	1.0522	FALSE	0.9595	1.154	0.290582	0.0353246	0.0221	0.00160741
600	Q96F85	CNRP1_HUMAN	CB1 cannabinoid receptor-interacting protein 1	CNRIP1	2	5	12	0.0671	X / Y	0.9161	FALSE	0.8188	1.025	0.217611	0.00079482	-0.0381	0.00237846
601	P26992	CNTFR_HUMAN	Ciliary neurotrophic factor receptor subunit alpha	CNTFR	2	2	2	0.0349	X / Y	0.9854	FALSE	0.8418	1.1535	0.462818	0.167206	-0.0064	0.00467764
602	Q12860	CNTN1_HUMAN	Contactin-1	CNTN1	2	39	70	0.0226	X / Y	0.8767	FALSE	0.7726	0.9949	0.149051	1.01811e-05	-0.0571	0.00301407
603	Q8IWV2	CNTN4_HUMAN	Contactin-4	CNTN4	2	5	7	0.0097	X / Y	0.9516	FALSE	0.7183	1.2606	0.429942	0.0138558	-0.0216	0.0149191
604	P78357	CNTP1_HUMAN	Contactin-associated protein 1	CNTNAP1	2	9	12	0.0123	X / Y	0.8942	FALSE	0.7465	1.071	0.267615	4.27186e-06	-0.0486	0.00613978
605	Q9UHC6	CNTP2_HUMAN	Contactin-associated protein-like 2	CNTNAP2	2	7	11	0.0083	X / Y	0.7674	TRUE	0.6824	0.863	0.0120751	1.25156e-08	-0.115	0.00259957
606	Q9C0A0	CNTP4_HUMAN	Contactin-associated protein-like 4	CNTNAP4	2	5	6	0.0092	X / Y	0.8326	FALSE	0.7404	0.9362	0.0592047	4.60751e-06	-0.0796	0.00259662
607	Q8WYK1	CNTP5_HUMAN	Contactin-associated protein-like 5	CNTNAP5	2	3	3	0.0084	X / Y	1.0014	FALSE	0.9425	1.0639	0.491059	0.157077	0.0006	0.000692111
608	Q9Y2R0	COA3_HUMAN	Cytochrome c oxidase assembly factor 3 homolog, mitochondrial	COA3	2	2	3	0.0943	X / Y	1.0032	FALSE	0.9103	1.1056	0.486892	0.379081	0.0014	0.00178169
609	Q5JTJ3	COA6_HUMAN	Cytochrome c oxidase assembly factor 6 homolog	COA6	2	2	2	0.104	X / Y	0.846	TRUE	0.7769	0.9213	0.0248278	5.84659e-06	-0.0726	0.00136854
610	Q96BR5	COA7_HUMAN	Cytochrome c oxidase assembly factor 7	COA7	2	2	2	0.039	X / Y	0.9806	FALSE	0.8671	1.1091	0.436885	0.435211	-0.0085	0.00285665
611	Q13057	COASY_HUMAN	Bifunctional coenzyme A synthase	COASY	2	5	7	0.016	X / Y	1.0128	FALSE	0.9462	1.0841	0.425686	0.414235	0.0055	0.000872593
612	Q05707	COEA1_HUMAN	Collagen alpha-1(XIV) chain	COL14A1	2	21	25	0.0056	X / Y	1.051	FALSE	0.779	1.418	0.434003	3.85855e-05	0.0216	0.0169142
613	P39060	COIA1_HUMAN	Collagen alpha-1(XVIII) chain [Cleaved into: Endostatin]	COL18A1	2	5	8	0.0114	X / Y	1.2152	FALSE	0.9405	1.5701	0.223399	8.77159e-08	0.0847	0.0123812
614	P02452	CO1A1_HUMAN	Collagen alpha-1(I) chain	COL1A1	2	5	10	0.0061	X / Y	1.6145	FALSE	0.9177	2.8405	0.198239	4.73012e-09	0.208	0.0601983
615	P08123	CO1A2_HUMAN	Collagen alpha-2(I) chain	COL1A2	2	5	9	0.0132	X / Y	1.5419	FALSE	1.0499	2.2646	0.129942	8.80629e-09	0.1881	0.0278628
616	P02462	CO4A1_HUMAN	Collagen alpha-1(IV) chain [Cleaved into: Arresten]	COL4A1	2	4	7	0.009	X / Y	1.3946	FALSE	0.8476	2.2946	0.252089	1.53504e-06	0.1444	0.0467698
617	P08572	CO4A2_HUMAN	Collagen alpha-2(IV) chain [Cleaved into: Canstatin]	COL4A2	2	7	11	0.0093	X / Y	1.2413	FALSE	0.8598	1.7919	0.27804	5.243e-09	0.0939	0.0254263
618	P12109	CO6A1_HUMAN	Collagen alpha-1(VI) chain	COL6A1	2	15	24	0.0097	X / Y	1.7526	FALSE	1.1591	2.65	0.0873855	1.51751e-14	0.2437	0.032245
619	P12110	CO6A2_HUMAN	Collagen alpha-2(VI) chain	COL6A2	2	10	14	0.0226	X / Y	2.0093	FALSE	1.2756	3.1649	0.0622903	2.82593e-15	0.303	0.0389342
620	P12111	CO6A3_HUMAN	Collagen alpha-3(VI) chain	COL6A3	2	28	46	0.006	X / Y	1.9992	TRUE	1.3405	2.9814	0.0415215	1.55012e-14	0.3009	0.0301274
621	Q9Y6G5	COMDA_HUMAN	COMM domain-containing protein 10	COMMD10	2	2	2	0.0941	X / Y	1.1278	FALSE	1.0169	1.2508	0.122724	0.000641149	0.0522	0.00202218
622	Q9UBI1	COMD3_HUMAN	COMM domain-containing protein 3	COMMD3	2	3	3	0.0615	X / Y	1.0145	FALSE	0.9164	1.123	0.443818	0.0244008	0.0062	0.00194753
623	Q7Z4G1	COMD6_HUMAN	COMM domain-containing protein 6	COMMD6	2	2	2	0.1294	X / Y	1.0953	FALSE	0.8703	1.3784	0.346081	0.0125061	0.0395	0.00996898
624	P21964	COMT_HUMAN	Catechol O-methyltransferase	COMT	2	6	11	0.059	X / Y	1.0489	FALSE	0.9612	1.1446	0.292329	0.042383	0.0207	0.00143833
625	P53621	COPA_HUMAN	Coatomer subunit alpha	COPA	2	9	10	0.0131	X / Y	0.8696	TRUE	0.8108	0.9327	0.0229962	1.94173e-05	-0.0607	0.000924254
626	P53618	COPB_HUMAN	Coatomer subunit beta	COPB1	2	8	9	0.0157	X / Y	0.9325	FALSE	0.8789	0.9894	0.119042	0.00529538	-0.0303	0.000661718
627	P35606	COPB2_HUMAN	Coatomer subunit beta'	COPB2	2	5	5	0.0199	X / Y	0.8837	TRUE	0.8489	0.92	0.00105251	1.36501e-05	-0.0537	0.000304646
628	Q9Y678	COPG1_HUMAN	Coatomer subunit gamma-1	COPG1	2	2	3	0.0195	X / Y	0.9286	FALSE	0.8394	1.0273	0.23178	0.00612532	-0.0322	0.00192503
629	Q9UBF2	COPG2_HUMAN	Coatomer subunit gamma-2	COPG2	2	1	1	0.0195	X / Y	1.0624	FALSE	0.988	1.1425	0.20228	0.0187831	0.0263	0.000995917
630	P61201	CSN2_HUMAN	COP9 signalosome complex subunit 2	COPS2	2	6	9	0.0181	X / Y	0.8249	TRUE	0.7508	0.9063	0.020399	1.28288e-05	-0.0836	0.00167098
631	Q9UNS2	CSN3_HUMAN	COP9 signalosome complex subunit 3	COPS3	2	6	7	0.0402	X / Y	0.997	FALSE	0.9507	1.0456	0.474916	0.440477	-0.0013	0.000426383
632	Q9BT78	CSN4_HUMAN	COP9 signalosome complex subunit 4	COPS4	2	14	19	0.0345	X / Y	0.9741	FALSE	0.9366	1.0132	0.252539	0.241117	-0.0114	0.000291377
633	Q92905	CSN5_HUMAN	COP9 signalosome complex subunit 5	COPS5	2	6	7	0.0389	X / Y	0.9464	FALSE	0.8812	1.0164	0.219917	0.142625	-0.0239	0.00095949
634	Q7L5N1	CSN6_HUMAN	COP9 signalosome complex subunit 6	COPS6	2	4	5	0.0703	X / Y	1.0451	FALSE	0.971	1.1248	0.274407	0.0467673	0.0191	0.00102005
635	Q9UBW8	CSN7A_HUMAN	COP9 signalosome complex subunit 7a	COPS7A	2	3	4	0.0509	X / Y	0.9352	FALSE	0.8119	1.0772	0.317771	0.0768759	-0.0291	0.00376999
636	Q99627	CSN8_HUMAN	COP9 signalosome complex subunit 8	COPS8	2	4	5	0.1244	X / Y	1.113	FALSE	1.0177	1.2172	0.11578	0.00258769	0.0465	0.00151005
637	Q96MF6	CQ10A_HUMAN	Coenzyme Q-binding protein COQ10 homolog A, mitochondrial	COQ10A	2	2	2	0.0405	X / Y	0.8642	FALSE	0.7402	1.009	0.173115	0.001933	-0.0634	0.00452599
638	Q5HYK3	COQ5_HUMAN	2-methoxy-6-polyprenyl-1,4-benzoquinol methylase, mitochondrial	COQ5	2	2	2	0.0673	X / Y	1.0828	FALSE	0.97	1.2087	0.234932	0.0155287	0.0345	0.00228336
639	O75208	COQ9_HUMAN	Ubiquinone biosynthesis protein COQ9, mitochondrial	COQ9	2	3	3	0.0503	X / Y	1.0928	FALSE	0.9873	1.2096	0.191075	0.00822286	0.0385	0.00194492
640	P31146	COR1A_HUMAN	Coronin-1A	CORO1A	2	10	25	0.0174	X / Y	0.8497	TRUE	0.7797	0.9261	0.0291737	1.06602e-05	-0.0707	0.00139568
641	Q9BR76	COR1B_HUMAN	Coronin-1B	CORO1B	2	3	7	0.0266	X / Y	1.0463	FALSE	0.9756	1.1221	0.25881	0.357497	0.0197	0.000922764
642	Q9ULV4	COR1C_HUMAN	Coronin-1C	CORO1C	2	6	11	0.0338	X / Y	0.8981	FALSE	0.8407	0.9594	0.0517116	0.0010236	-0.0467	0.000822093
643	Q9UQ03	COR2B_HUMAN	Coronin-2B	CORO2B	2	12	19	0.0229	X / Y	0.9637	FALSE	0.8535	1.0882	0.380435	0.0752547	-0.0161	0.00278401
644	Q6QEF8	CORO6_HUMAN	Coronin-6	CORO6	2			0.0233	X / Y		FALSE			1	1
645	P57737	CORO7_HUMAN	Coronin-7	CORO7	2	5	5	0.0205	X / Y	1.0335	FALSE	0.9112	1.1721	0.396942	0.347262	0.0143	0.00299124
646	Q14019	COTL1_HUMAN	Coactosin-like protein	COTL1	2	9	11	0.0493	X / Y	1.2786	FALSE	1.0562	1.5478	0.0991552	2.85141e-05	0.1067	0.00688562
647	Q14061	COX17_HUMAN	Cytochrome c oxidase copper chaperone	COX17	2	2	2	0.2063	X / Y	1.06	FALSE	0.9327	1.2047	0.324516	0.0327585	0.0253	0.00308817
648	P13073	COX41_HUMAN	Cytochrome c oxidase subunit 4 isoform 1, mitochondrial	COX4I1	2	7	13	0.0414	X / Y	1.0121	FALSE	0.8644	1.185	0.469607	0.0353408	0.0052	0.00469105
649	P20674	COX5A_HUMAN	Cytochrome c oxidase subunit 5A, mitochondrial	COX5A	2	6	16	0.0933	X / Y	0.9184	FALSE	0.8348	1.0104	0.186385	0.00379465	-0.037	0.00171976
650	P10606	COX5B_HUMAN	Cytochrome c oxidase subunit 5B, mitochondrial	COX5B	2	8	23	0.1395	X / Y	0.8661	FALSE	0.7803	0.9613	0.0839912	6.32477e-06	-0.0624	0.0020516
651	P12074	CX6A1_HUMAN	Cytochrome c oxidase subunit 6A1, mitochondrial	COX6A1	2	2	7	0.1651	X / Y	0.8725	FALSE	0.7729	0.985	0.130349	4.13395e-05	-0.0592	0.00277359
652	P14854	CX6B1_HUMAN	Cytochrome c oxidase subunit 6B1	COX6B1	2	6	13	0.1279	X / Y	0.8586	FALSE	0.7626	0.9666	0.0991327	2.53068e-05	-0.0662	0.00264965
653	P09669	COX6C_HUMAN	Cytochrome c oxidase subunit 6C	COX6C	2	4	7	0.12	X / Y	0.9088	FALSE	0.7182	1.1498	0.342111	0.000532924	-0.0416	0.010439
654	P24310	CX7A1_HUMAN	Cytochrome c oxidase subunit 7A1, mitochondrial	COX7A1	2	2	2	0.1646	X / Y	0.8575	FALSE	0.7481	0.9828	0.129897	1.99646e-05	-0.0668	0.0035127
655	P14406	CX7A2_HUMAN	Cytochrome c oxidase subunit 7A2, mitochondrial	COX7A2	2	2	5	0.1566	X / Y	0.8126	TRUE	0.7209	0.916	0.0415963	4.79814e-07	-0.0901	0.00270613
656	O14548	COX7R_HUMAN	Cytochrome c oxidase subunit 7A-related protein, mitochondrial	COX7A2L	2	2	2	0.114	X / Y	0.7613	TRUE	0.6974	0.831	0.000923517	2.11071e-08	-0.1185	0.0014472
657	P15954	COX7C_HUMAN	Cytochrome c oxidase subunit 7C, mitochondrial	COX7C	2	2	4	0.1429	X / Y	0.8484	FALSE	0.7671	0.9383	0.0513164	8.4567e-06	-0.0714	0.00191288
658	P00450	CERU_HUMAN	Ceruloplasmin	CP	2	10	22	0.0131	X / Y	0.9904	FALSE	0.8177	1.1995	0.479894	0.0141039	-0.0042	0.006924
659	P16870	CBPE_HUMAN	Carboxypeptidase E	CPE	2	8	10	0.0462	X / Y	0.8593	FALSE	0.7604	0.9711	0.107557	1.74646e-05	-0.0659	0.00282243
660	O14810	CPLX1_HUMAN	Complexin-1	CPLX1	2	2	3	0.0597	X / Y	0.959	FALSE	0.883	1.0415	0.305809	0.159139	-0.0182	0.00128504
661	Q6PUV4	CPLX2_HUMAN	Complexin-2	CPLX2	2	5	10	0.0597	X / Y	0.8857	FALSE	0.7946	0.9872	0.13162	0.000452682	-0.0527	0.00222027
662	Q99829	CPNE1_HUMAN	Copine-1	CPNE1	2	3	3	0.0168	X / Y	1.14	FALSE	0.9227	1.4084	0.267733	0.0048705	0.0569	0.00843108
663	Q96FN4	CPNE2_HUMAN	Copine-2	CPNE2	2	1	1	0.0164	X / Y	1.1869	TRUE	1.1001	1.2806	0.0120531	2.7028e-06	0.0744	0.001089
664	O75131	CPNE3_HUMAN	Copine-3	CPNE3	2	6	6	0.0242	X / Y	1.0719	FALSE	0.9447	1.2164	0.291292	0.00772421	0.0302	0.00301339
665	Q96A23	CPNE4_HUMAN	Copine-4	CPNE4	2	6	8	0.0233	X / Y	0.8921	TRUE	0.835	0.9531	0.0421381	0.000127011	-0.0496	0.000825385
666	Q9HCH3	CPNE5_HUMAN	Copine-5	CPNE5	2	2	2	0.0152	X / Y	0.9059	FALSE	0.7893	1.0397	0.236534	0.00155948	-0.0429	0.00357957
667	O95741	CPNE6_HUMAN	Copine-6	CPNE6	2	19	37	0.0162	X / Y	0.8403	TRUE	0.7812	0.904	0.00860786	3.52408e-06	-0.0755	0.00100582
668	Q9UBL6	CPNE7_HUMAN	Copine-7	CPNE7	2	1	1	0.0237	X / Y	0.8324	FALSE	0.6265	1.1058	0.25918	7.0141e-05	-0.0797	0.0152216
669	P36551	HEM6_HUMAN	Oxygen-dependent coproporphyrinogen-III oxidase, mitochondrial	CPOX	2	3	3	0.0374	X / Y	1.1346	FALSE	1.0122	1.2719	0.134399	0.0072581	0.0549	0.00246099
670	Q9Y646	CBPQ_HUMAN	Carboxypeptidase Q	CPQ	2	3	3	0.0212	X / Y	1.0288	FALSE	0.9893	1.0699	0.234302	0.159113	0.0123	0.000289221
671	Q16630	CPSF6_HUMAN	Cleavage and polyadenylation specificity factor subunit 6	CPSF6	2	4	7	0.0236	X / Y	1.0173	FALSE	0.9241	1.1198	0.429323	0.15206	0.0074	0.00174117
672	P23786	CPT2_HUMAN	Carnitine O-palmitoyltransferase 2, mitochondrial	CPT2	2	6	8	0.0228	X / Y	1.1023	FALSE	0.9638	1.2609	0.234165	0.0769572	0.0423	0.00340477
673	P29762	RABP1_HUMAN	Cellular retinoic acid-binding protein 1	CRABP1	2	7	10	0.0584	X / Y	1.0452	FALSE	0.766	1.4262	0.443407	0.0790927	0.0192	0.0182136
674	P43155	CACP_HUMAN	Carnitine O-acetyltransferase	CRAT	2	6	8	0.024	X / Y	0.8646	FALSE	0.7825	0.9552	0.0722076	0.000320776	-0.0632	0.00187454
675	P50238	CRIP1_HUMAN	Cysteine-rich protein 1	CRIP1	2	2	2	0.3636	X / Y	1.6113	FALSE	0.8435	3.0783	0.230565	5.14152e-08	0.2072	0.0790305
676	P52943	CRIP2_HUMAN	Cysteine-rich protein 2	CRIP2	2	6	14	0.0673	X / Y	1.1891	FALSE	1.0519	1.3443	0.078844	2.43336e-07	0.0752	0.00283537
677	P46108	CRK_HUMAN	Adapter molecule crk	CRK	2	2	2	0.0362	X / Y	1.0364	FALSE	0.9773	1.0991	0.271215	0.192932	0.0155	0.000650461
678	P46109	CRKL_HUMAN	Crk-like protein	CRKL	2	7	8	0.0561	X / Y	1.0613	FALSE	1.0016	1.1245	0.15205	0.0172965	0.0258	0.000631977
679	Q14194	DPYL1_HUMAN	Dihydropyrimidinase-related protein 1	CRMP1	2	24	64	0.0262	X / Y	0.9555	FALSE	0.8675	1.0523	0.318552	0.0166603	-0.0198	0.00175955
680	Q5TZA2	CROCC_HUMAN	Rootletin	CROCC	2	3	3	0.0074	X / Y	0.9946	FALSE	0.897	1.1029	0.47919	0.223102	-0.0023	0.0020143
681	P02741	CRP_HUMAN	C-reactive protein [Cleaved into: C-reactive protein(1-205)]	CRP	2	5	7	0.0268	X / Y	1.0201	FALSE	0.5937	1.7527	0.485345	3.30767e-06	0.0086	0.0552548
682	P02511	CRYAB_HUMAN	Alpha-crystallin B chain	CRYAB	2	8	27	0.0743	X / Y	1.0101	FALSE	0.8695	1.1735	0.473286	0.10099	0.0044	0.00423849
683	Q9Y2S2	CRYL1_HUMAN	Lambda-crystallin homolog	CRYL1	2	11	24	0.0313	X / Y	1.2074	TRUE	1.115	1.3073	0.00892053	2.19633e-06	0.0818	0.00119349
684	Q14894	CRYM_HUMAN	Ketimine reductase mu-crystallin	CRYM	2	11	26	0.0478	X / Y	0.9838	FALSE	0.7136	1.3563	0.47967	0.00012802	-0.0071	0.0194501
685	Q08257	QOR_HUMAN	Quinone oxidoreductase	CRYZ	2	13	19	0.0699	X / Y	0.9212	FALSE	0.8064	1.0523	0.268699	0.0150666	-0.0357	0.00334264
686	O95825	QORL1_HUMAN	Quinone oxidoreductase-like protein 1	CRYZL1	2	5	6	0.0287	X / Y	1.0234	FALSE	0.937	1.1179	0.396475	0.258166	0.0101	0.00146885
687	O75390	CISY_HUMAN	Citrate synthase, mitochondrial	CS	2	10	19	0.0193	X / Y	0.9401	FALSE	0.8385	1.054	0.294531	0.00267155	-0.0268	0.0024659
688	O75534	CSDE1_HUMAN	Cold shock domain-containing protein E1	CSDE1	2	7	9	0.0163	X / Y	0.8968	TRUE	0.8749	0.9192	5.22574e-06	0.000239277	-0.0473	0.00011515
689	P55060	XPO2_HUMAN	Exportin-2	CSE1L	2	5	6	0.0093	X / Y	0.8965	TRUE	0.8434	0.953	0.0369722	0.000130734	-0.0474	0.000704525
690	P41240	CSK_HUMAN	Tyrosine-protein kinase CSK	CSK	2	7	12	0.0333	X / Y	0.9848	FALSE	0.8992	1.0785	0.432966	0.630312	-0.0067	0.00155751
691	Q9Y6M4, P78368	KC1G2_HUMAN, KC1G3_HUMAN	Casein kinase I isoform gamma-2, Casein kinase I isoform gamma-3	CSNK1G2, CSNK1G3	2	2	2	0.0209	X / Y	0.89	TRUE	0.8343	0.9493	0.0354694	0.000171469	-0.0506	0.000785823
692	P68400	CSK21_HUMAN	Casein kinase II subunit alpha	CSNK2A1	2	11	19	0.0332	X / Y	1.0202	FALSE	0.9309	1.1181	0.41358	0.311943	0.0087	0.00158251
693	P19784	CSK22_HUMAN	Casein kinase II subunit alpha'	CSNK2A2	2	5	5	0.0429	X / Y	0.9194	FALSE	0.8539	0.99	0.128055	0.00063714	-0.0365	0.00103233
694	P67870	CSK2B_HUMAN	Casein kinase II subunit beta	CSNK2B	2	3	5	0.0651	X / Y	1.0007	FALSE	0.93	1.0769	0.496026	0.438696	0.0003	0.00101377
695	O95196	CSPG5_HUMAN	Chondroitin sulfate proteoglycan 5	CSPG5	2	3	3	0.023	X / Y	0.9694	FALSE	0.9233	1.0177	0.261327	0.0942128	-0.0135	0.000446626
696	P21291	CSRP1_HUMAN	Cysteine and glycine-rich protein 1	CSRP1	2	12	42	0.0363	X / Y	1.3412	TRUE	1.1867	1.5157	0.00821494	5.70096e-09	0.1275	0.00282334
697	Q16527	CSRP2_HUMAN	Cysteine and glycine-rich protein 2	CSRP2	2	3	6	0.0674	X / Y	1.0658	FALSE	0.8837	1.2854	0.366902	1.55331e-06	0.0277	0.00662057
698	P01034	CYTC_HUMAN	Cystatin-C	CST3	2	2	2	0.1164	X / Y	1.1824	FALSE	1.0237	1.3656	0.122491	4.71247e-05	0.0728	0.00391614
699	P04080	CYTB_HUMAN	Cystatin-B	CSTB	2	5	12	0.0612	X / Y	1.1334	FALSE	0.991	1.2961	0.175492	0.000106481	0.0544	0.00339764
700	P33240	CSTF2_HUMAN	Cleavage stimulation factor subunit 2	CSTF2	2	2	3	0.0191	X / Y	1.043	FALSE	0.9533	1.141	0.319821	0.198053	0.0183	0.00152226
701	Q13363	CTBP1_HUMAN	C-terminal-binding protein 1	CTBP1	2	5	9	0.0227	X / Y	0.9003	TRUE	0.8529	0.9504	0.0261684	0.00065667	-0.0456	0.000552501
702	P56545	CTBP2_HUMAN	C-terminal-binding protein 2	CTBP2	2	2	2	0.0225	X / Y	0.9785	FALSE	0.9354	1.0236	0.315007	0.361808	-0.0094	0.000382607
703	P32929	CGL_HUMAN	Cystathionine gamma-lyase	CTH	2	4	5	0.0321	X / Y	0.9908	FALSE	0.8626	1.1379	0.473262	0.303984	-0.004	0.00361873
704	P35221	CTNA1_HUMAN	Catenin alpha-1	CTNNA1	2	9	10	0.021	X / Y	1.0624	FALSE	0.9309	1.2125	0.323348	0.00142934	0.0263	0.00329351
705	P26232	CTNA2_HUMAN	Catenin alpha-2	CTNNA2	2	18	25	0.0126	X / Y	1.0336	FALSE	0.9904	1.0786	0.219385	0.0764638	0.0143	0.000343327
706	P35222	CTNB1_HUMAN	Catenin beta-1	CTNNB1	2	15	27	0.0218	X / Y	1.0017	FALSE	0.9307	1.0782	0.490623	0.322485	0.0008	0.00102153
707	O60716	CTND1_HUMAN	Catenin delta-1	CTNND1	2	11	13	0.0083	X / Y	1.0799	FALSE	1.0012	1.1647	0.154905	0.0439141	0.0334	0.00107934
708	Q9UQB3	CTND2_HUMAN	Catenin delta-2	CTNND2	2	14	20	0.0147	X / Y	1.1537	FALSE	1.0185	1.3069	0.125719	2.51686e-05	0.0621	0.0029321
709	P17812	PYRG1_HUMAN	CTP synthase 1	CTPS1	2	4	6	0.0237	X / Y	0.8945	TRUE	0.8395	0.9531	0.0394353	0.000197232	-0.0484	0.000758895
710	Q9NRF8	PYRG2_HUMAN	CTP synthase 2	CTPS2	2	6	9	0.0239	X / Y	1.2608	TRUE	1.1157	1.4248	0.0290369	7.62941e-06	0.1006	0.00282
711	P10619	PPGB_HUMAN	Lysosomal protective protein	CTSA	2	2	2	0.0167	X / Y	1.0253	FALSE	0.8946	1.1752	0.427238	0.150983	0.0109	0.0035098
712	P07858	CATB_HUMAN	Cathepsin B	CTSB	2	9	18	0.0236	X / Y	0.964	FALSE	0.852	1.0906	0.383132	0.00646083	-0.0159	0.00287472
713	P07339	CATD_HUMAN	Cathepsin D	CTSD	2	13	37	0.0194	X / Y	0.9875	FALSE	0.9476	1.0291	0.38027	0.413551	-0.0055	0.000320943
714	P09668	CATH_HUMAN	Pro-cathepsin H [Cleaved into: Cathepsin H mini chain; Cathepsin H	CTSH	2	4	6	0.0239	X / Y	1.29	FALSE	1.0187	1.6334	0.140391	6.4925e-09	0.1106	0.0105102
715	Q14247	SRC8_HUMAN	Src substrate cortactin	CTTN	2	15	23	0.0273	X / Y	1.048	FALSE	0.9243	1.1883	0.354459	0.0110279	0.0204	0.0029753
716	Q13616	CUL1_HUMAN	Cullin-1	CUL1	2	3	3	0.0219	X / Y	0.8452	TRUE	0.7913	0.9027	0.00534183	7.24308e-06	-0.073	0.00081874
717	Q13617	CUL2_HUMAN	Cullin-2	CUL2	2	5	5	0.0107	X / Y	0.865	TRUE	0.8182	0.9145	0.00456179	0.000255016	-0.063	0.000583218
718	Q13618	CUL3_HUMAN	Cullin-3	CUL3	2	11	13	0.013	X / Y	0.9066	FALSE	0.8222	0.9997	0.157926	0.000146409	-0.0426	0.00180127
719	Q13619	CUL4A_HUMAN	Cullin-4A	CUL4A	2	1	1	0.0145	X / Y	0.9513	FALSE	0.8648	1.0465	0.300344	0.0496512	-0.0217	0.0017161
720	Q13620	CUL4B_HUMAN	Cullin-4B	CUL4B	2	3	3	0.0088	X / Y	0.9897	FALSE	0.9297	1.0536	0.434512	0.292888	-0.0045	0.000737478
721	Q93034	CUL5_HUMAN	Cullin-5	CUL5	2	5	5	0.0179	X / Y	0.9209	FALSE	0.8735	0.9708	0.0592146	0.00247279	-0.0358	0.000525712
722	O60888	CUTA_HUMAN	Protein CutA	CUTA	2	4	8	0.1006	X / Y	1.1668	FALSE	1.062	1.2819	0.0505721	0.000546752	0.067	0.00167007
723	P78310	CXAR_HUMAN	Coxsackievirus and adenovirus receptor	CXADR	2	2	2	0.0301	X / Y	0.923	FALSE	0.7819	1.0895	0.314454	0.00798534	-0.0348	0.00518709
724	O43169	CYB5B_HUMAN	Cytochrome b5 type B	CYB5B	2	3	4	0.0822	X / Y	1.0418	FALSE	0.9021	1.203	0.388112	0.278545	0.0178	0.00390579
725	Q9UHQ9	NB5R1_HUMAN	NADH-cytochrome b5 reductase 1	CYB5R1	2	6	10	0.0295	X / Y	1.1415	FALSE	0.7607	1.7128	0.372161	0.00538983	0.0575	0.031059
726	Q6BCY4	NB5R2_HUMAN	NADH-cytochrome b5 reductase 2	CYB5R2	2	4	6	0.029	X / Y	1.09	FALSE	0.9208	1.2904	0.304731	0.00330795	0.0374	0.00537063
727	P00387	NB5R3_HUMAN	NADH-cytochrome b5 reductase 3	CYB5R3	2	9	17	0.0565	X / Y	1.0516	FALSE	0.9655	1.1455	0.277982	0.0340425	0.0219	0.00137902
728	P04839	CY24B_HUMAN	Cytochrome b-245 heavy chain	CYBB	2	3	4	0.0228	X / Y	1.0575	FALSE	0.839	1.333	0.404521	0.0351244	0.0243	0.0101085
729	P08574	CY1_HUMAN	Cytochrome c1, heme protein, mitochondrial	CYC1	2	8	13	0.0462	X / Y	0.9914	FALSE	0.8996	1.0925	0.464569	0.344104	-0.0038	0.00177893
730	P99999	CYC_HUMAN	Cytochrome c	CYCS	2	5	10	0.1429	X / Y	0.9256	FALSE	0.8114	1.0559	0.278687	0.000195702	-0.0336	0.0032704
731	Q7L576	CYFP1_HUMAN	Cytoplasmic FMR1-interacting protein 1	CYFIP1	2	3	4	0.0096	X / Y	0.9008	FALSE	0.8281	0.9799	0.107335	0.000120073	-0.0454	0.00133635
732	Q96F07	CYFP2_HUMAN	Cytoplasmic FMR1-interacting protein 2	CYFIP2	2	8	8	0.0102	X / Y	0.9427	FALSE	0.8911	0.9972	0.146709	0.103476	-0.0256	0.000595847
733	Q9NQC7	CYLD_HUMAN	Ubiquitin carboxyl-terminal hydrolase CYLD	CYLD	2	2	3	0.0146	X / Y	0.819	TRUE	0.7585	0.8843	0.0046204	2.60742e-07	-0.0867	0.00110957
734	Q99418	CYH2_HUMAN	Cytohesin-2	CYTH2	2	2	3	0.0275	X / Y	0.8404	TRUE	0.7797	0.9058	0.0101642	1.23938e-05	-0.0755	0.00105896
735	Q9Y4D1	DAAM1_HUMAN	Disheveled-associated activator of morphogenesis 1	DAAM1	2	2	2	0.0121	X / Y	0.9861	FALSE	0.9413	1.033	0.381457	0.511586	-0.0061	0.000406724
736	Q86T65	DAAM2_HUMAN	Disheveled-associated activator of morphogenesis 2	DAAM2	2	2	2	0.0169	X / Y	1.0455	FALSE	0.8291	1.3182	0.423972	0.0129934	0.0193	0.0101352
737	Q14118	DAG1_HUMAN	Dystroglycan	DAG1	2	4	4	0.0123	X / Y	1.0515	FALSE	0.9904	1.1164	0.200919	0.00630657	0.0218	0.00067699
738	P51397	DAP1_HUMAN	Death-associated protein 1	DAP	2	2	2	0.0784	X / Y	1.2115	FALSE	0.9791	1.499	0.183863	1.45263e-05	0.0833	0.00855511
739	P14868	SYDC_HUMAN	Aspartate--tRNA ligase, cytoplasmic	DARS	2	14	16	0.022	X / Y	0.9844	FALSE	0.8895	1.0894	0.438386	0.11439	-0.0068	0.00193826
740	Q6PI48	SYDM_HUMAN	Aspartate--tRNA ligase, mitochondrial	DARS2	2	4	4	0.014	X / Y	0.9888	FALSE	0.8537	1.1453	0.469574	0.040283	-0.0049	0.00407105
741	P07108	ACBP_HUMAN	Acyl-CoA-binding protein	DBI	2	7	21	0.1839	X / Y	1.3001	TRUE	1.154	1.4647	0.0138427	4.15266e-07	0.114	0.00268
742	Q16643	DREB_HUMAN	Drebrin	DBN1	2	15	26	0.0185	X / Y	0.9104	FALSE	0.8571	0.967	0.0598412	0.00773132	-0.0408	0.00068653
743	Q9UJU6	DBNL_HUMAN	Drebrin-like protein	DBNL	2	10	13	0.0256	X / Y	1.0809	FALSE	1.0111	1.1556	0.122059	0.00507116	0.0338	0.000841427
744	P11182	ODB2_HUMAN	Lipoamide acyltransferase component of branched-chain alpha-keto acid dehydrogenase complex, mitochondrial	DBT	2	8	12	0.0145	X / Y	1.0674	FALSE	0.9825	1.1597	0.215679	0.00707072	0.0283	0.0012969
745	O15075	DCLK1_HUMAN	Serine/threonine-protein kinase DCLK1	DCLK1	2	18	31	0.0135	X / Y	0.8492	FALSE	0.7559	0.9539	0.0799233	6.76631e-05	-0.071	0.00255139
746	Q8N568	DCLK2_HUMAN	Serine/threonine-protein kinase DCLK2	DCLK2	2	8	9	0.0196	X / Y	0.9863	FALSE	0.9084	1.071	0.433666	0.237311	-0.006	0.00127912
747	P07585	PGS2_HUMAN	Decorin	DCN	2	3	6	0.0306	X / Y	1.092	FALSE	0.7811	1.5266	0.396376	6.57887e-07	0.0382	0.0211727
748	Q96C86	DCPS_HUMAN	m7GpppX diphosphatase	DCPS	2	3	3	0.0504	X / Y	1.1076	TRUE	1.0623	1.1549	0.00723863	0.00126217	0.0444	0.000329573
749	Q14203	DCTN1_HUMAN	Dynactin subunit 1	DCTN1	2	33	55	0.0117	X / Y	0.9664	FALSE	0.9134	1.0224	0.271855	0.0920491	-0.0149	0.000598543
750	Q13561	DCTN2_HUMAN	Dynactin subunit 2	DCTN2	2	14	26	0.0224	X / Y	0.9846	FALSE	0.8953	1.0827	0.434964	0.177576	-0.0068	0.00170299
751	O75935	DCTN3_HUMAN	Dynactin subunit 3	DCTN3	2	4	4	0.0591	X / Y	0.9631	FALSE	0.9005	1.03	0.287668	0.276363	-0.0163	0.000850408
752	Q9UJW0	DCTN4_HUMAN	Dynactin subunit 4	DCTN4	2	8	12	0.0196	X / Y	0.9429	FALSE	0.8624	1.0311	0.255398	0.021271	-0.0255	0.0015051
753	Q9BTE1	DCTN5_HUMAN	Dynactin subunit 5	DCTN5	2	2	3	0.0549	X / Y	0.9014	TRUE	0.8552	0.95	0.0241569	0.00101249	-0.0451	0.000521374
754	O00399	DCTN6_HUMAN	Dynactin subunit 6	DCTN6	2	4	6	0.0737	X / Y	1.0245	FALSE	0.954	1.1001	0.367208	0.443459	0.0105	0.000957732
755	Q96GG9	DCNL1_HUMAN	DCN1-like protein 1	DCUN1D1	2	2	2	0.0347	X / Y	0.9015	FALSE	0.8249	0.9853	0.121691	0.00362029	-0.045	0.00148965
756	O43602	DCX_HUMAN	Neuronal migration protein doublecortin	DCX	2	4	4	0.0301	X / Y	0.8559	FALSE	0.6507	1.1259	0.285197	0.0137396	-0.0676	0.0141713
757	Q7Z4W1	DCXR_HUMAN	L-xylulose reductase	DCXR	2	3	5	0.041	X / Y	1.1296	FALSE	1.041	1.2258	0.0679254	0.00479121	0.0529	0.00125992
758	O94760	DDAH1_HUMAN	N(G),N(G)-dimethylarginine dimethylaminohydrolase 1	DDAH1	2	18	59	0.0316	X / Y	1.1452	FALSE	1.0033	1.307	0.152669	7.00016e-05	0.0589	0.00329764
759	O95865	DDAH2_HUMAN	N(G),N(G)-dimethylarginine dimethylaminohydrolase 2	DDAH2	2	10	20	0.0807	X / Y	1.1766	FALSE	1.0322	1.3413	0.107177	4.42685e-06	0.0706	0.00323617
760	Q16531	DDB1_HUMAN	DNA damage-binding protein 1	DDB1	2	13	17	0.0079	X / Y	1.0165	FALSE	0.9582	1.0783	0.390859	0.583105	0.0071	0.000656673
761	Q96HY6	DDRGK_HUMAN	DDRGK domain-containing protein 1	DDRGK1	2	3	4	0.0605	X / Y	0.8408	FALSE	0.7609	0.9292	0.0413374	0.00187937	-0.0753	0.0018822
762	P30046	DOPD_HUMAN	D-dopachrome decarboxylase	DDT	2	5	16	0.0932	X / Y	1.0309	FALSE	0.9342	1.1376	0.378597	0.106852	0.0132	0.00182871
763	Q92499	DDX1_HUMAN	ATP-dependent RNA helicase DDX1	DDX1	2	22	32	0.0216	X / Y	0.8904	TRUE	0.8354	0.9491	0.0345037	0.000253469	-0.0504	0.000768197
764	Q92841	DDX17_HUMAN	Probable ATP-dependent RNA helicase DDX17	DDX17	2	8	15	0.0151	X / Y	0.9058	FALSE	0.7997	1.0259	0.21348	0.00596494	-0.043	0.00292783
765	Q9UMR2, Q9NUU7	DD19A_HUMAN, DD19B_HUMAN	ATP-dependent RNA helicase DDX19A, ATP-dependent RNA helicase DDX19B	DDX19A, DDX19B	2	5	5	0.0209	X / Y	1.0436	FALSE	0.9685	1.1244	0.283804	0.39145	0.0185	0.00105016
766	Q13838	DX39B_HUMAN	Spliceosome RNA helicase DDX39B	DDX39B	2	6	10	0.0748	X / Y	0.9504	FALSE	0.8941	1.0103	0.202425	0.0404404	-0.0221	0.000703998
767	O00571	DDX3X_HUMAN	ATP-dependent RNA helicase DDX3X	DDX3X	2	11	12	0.0136	X / Y	0.9672	FALSE	0.8091	1.1562	0.425956	0.177673	-0.0145	0.00600847
768	Q86XP3	DDX42_HUMAN	ATP-dependent RNA helicase DDX42	DDX42	2	4	4	0.0139	X / Y	0.9911	FALSE	0.8813	1.1146	0.469663	0.0480374	-0.0039	0.00260032
769	Q7L014	DDX46_HUMAN	Probable ATP-dependent RNA helicase DDX46	DDX46	2	2	2	0.0107	X / Y	0.9884	FALSE	0.8602	1.1356	0.466399	0.181927	-0.0051	0.0036366
770	P17844	DDX5_HUMAN	Probable ATP-dependent RNA helicase DDX5	DDX5	2	5	6	0.0179	X / Y	0.9855	FALSE	0.9047	1.0735	0.43205	0.0598178	-0.0064	0.00137947
771	P26196	DDX6_HUMAN	Probable ATP-dependent RNA helicase DDX6	DDX6	2	8	10	0.0497	X / Y	0.8832	FALSE	0.8328	0.9367	0.0173709	0.000761123	-0.0539	0.000652625
772	Q16698	DECR_HUMAN	2,4-dienoyl-CoA reductase, mitochondrial	DECR1	2	9	16	0.0328	X / Y	0.9976	FALSE	0.8593	1.1583	0.493705	0.0129547	-0.001	0.00420249
773	P35659	DEK_HUMAN	Protein DEK	DEK	2	2	2	0.0187	X / Y	0.7598	TRUE	0.6666	0.866	0.0178855	1.22823e-08	-0.1193	0.00322949
774	O75064	DEN4B_HUMAN	DENN domain-containing protein 4B	DENND4B	2	2	2	0.01	X / Y	0.9534	FALSE	0.8481	1.0717	0.341523	0.0484315	-0.0207	0.0025809
775	Q9Y315	DEOC_HUMAN	Deoxyribose-phosphate aldolase	DERA	2	3	3	0.0346	X / Y	1.0832	FALSE	0.9726	1.2065	0.229018	0.0117596	0.0347	0.00218967
776	P17661	DESM_HUMAN	Desmin	DES	2	3	3	0.0277	X / Y	1.0633	FALSE	0.6247	1.8097	0.454065	3.26434e-05	0.0267	0.0533391
777	O00273	DFFA_HUMAN	DNA fragmentation factor subunit alpha	DFFA	2	2	2	0.0514	X / Y	1.1001	FALSE	1.002	1.2079	0.153628	0.00229395	0.0414	0.00164743
778	Q9Y6T7	DGKB_HUMAN	Diacylglycerol kinase beta	DGKB	2	6	6	0.0174	X / Y	0.8826	FALSE	0.7746	1.0057	0.169458	0.000199792	-0.0542	0.00321431
779	P49619	DGKG_HUMAN	Diacylglycerol kinase gamma	DGKG	2	2	2	0.0177	X / Y	1.0469	FALSE	0.9693	1.1307	0.275702	0.0616877	0.0199	0.00111795
780	Q6UWP2	DHR11_HUMAN	Dehydrogenase/reductase SDR family member 11	DHRS11	2	3	3	0.0538	X / Y	0.9916	FALSE	0.891	1.1036	0.46865	0.425041	-0.0037	0.00215899
781	Q6PKH6, Q9BTZ2	DHRS4_HUMAN, DR4L2_HUMAN	Dehydrogenase/reductase SDR family member 4, Dehydrogenase/reductase SDR family member 4-like 2	DHRS4, DHRS4L2	2	2	2	0.0675	X / Y	1.0291	FALSE	0.9064	1.1685	0.410665	0.103606	0.0125	0.00304272
782	Q96HY7	DHTK1_HUMAN	Probable 2-oxoglutarate dehydrogenase E1 component DHKTD1, mitochondrial	DHTKD1	2	2	2	0.0229	X / Y	0.8436	TRUE	0.7768	0.9162	0.0196373	7.97297e-05	-0.0739	0.00128411
783	O43143	DHX15_HUMAN	Pre-mRNA-splicing factor ATP-dependent RNA helicase DHX15	DHX15	2	6	7	0.0201	X / Y	0.9184	FALSE	0.854	0.9877	0.120886	0.000906593	-0.037	0.000996553
784	Q08211	DHX9_HUMAN	ATP-dependent RNA helicase A	DHX9	2	20	27	0.0087	X / Y	0.7521	TRUE	0.6878	0.8225	0.000726118	6.82015e-09	-0.1237	0.00150942
785	Q9NR28	DBLOH_HUMAN	Diablo homolog, mitochondrial	DIABLO	2	2	2	0.0544	X / Y	0.9428	FALSE	0.8874	1.0016	0.165324	0.0209428	-0.0256	0.000691788
786	Q14689	DIP2A_HUMAN	Disco-interacting protein 2 homolog A	DIP2A	2	3	3	0.0057	X / Y	0.9371	FALSE	0.8222	1.068	0.309582	0.0158463	-0.0282	0.00322752
787	Q9P265	DIP2B_HUMAN	Disco-interacting protein 2 homolog B	DIP2B	2	4	4	0.0133	X / Y	0.9755	FALSE	0.8802	1.0812	0.404857	0.452053	-0.0108	0.00199411
788	Q9Y2E4	DIP2C_HUMAN	Disco-interacting protein 2 homolog C	DIP2C	2	4	4	0.0058	X / Y	0.9104	FALSE	0.8609	0.9627	0.0464161	0.000488638	-0.0408	0.000588425
789	O95057	DIRA1_HUMAN	GTP-binding protein Di-Ras1	DIRAS1	2	4	4	0.0354	X / Y	0.9267	FALSE	0.8346	1.0291	0.23386	8.80147e-05	-0.033	0.00207013
790	P10515	ODP2_HUMAN	Dihydrolipoyllysine-residue acetyltransferase component of pyruvate dehydrogenase complex, mitochondrial	DLAT	2	14	24	0.0124	X / Y	0.9935	FALSE	0.9335	1.0574	0.458259	0.36582	-0.0028	0.000732047
791	P09622	DLDH_HUMAN	Dihydrolipoyl dehydrogenase, mitochondrial	DLD	2	12	30	0.0157	X / Y	0.9698	FALSE	0.914	1.029	0.302315	0.416733	-0.0133	0.000662663
792	Q12959	DLG1_HUMAN	Disks large homolog 1	DLG1	2	4	6	0.0133	X / Y	0.9816	FALSE	0.9107	1.0581	0.402507	0.231724	-0.008	0.00106204
793	Q15700	DLG2_HUMAN	Disks large homolog 2	DLG2	2	8	9	0.0115	X / Y	0.8785	TRUE	0.8337	0.9257	0.00667356	1.4034e-05	-0.0562	0.000516601
794	Q92796	DLG3_HUMAN	Disks large homolog 3	DLG3	2	8	10	0.022	X / Y	1.001	FALSE	0.9543	1.0499	0.491976	0.513696	0.0004	0.000430547
795	P78352	DLG4_HUMAN	Disks large homolog 4	DLG4	2	12	16	0.0387	X / Y	0.8243	TRUE	0.7704	0.882	0.00214819	3.34411e-07	-0.0839	0.000863267
796	O14490	DLGP1_HUMAN	Disks large-associated protein 1	DLGAP1	2	4	4	0.0133	X / Y	0.9188	TRUE	0.8794	0.9601	0.026947	0.000234394	-0.0368	0.00036358
797	Q9Y2H0	DLGP4_HUMAN	Disks large-associated protein 4	DLGAP4	2	3	3	0.0101	X / Y	0.9923	FALSE	0.9102	1.0818	0.464392	0.0271486	-0.0034	0.00140766
798	P36957	ODO2_HUMAN	Dihydrolipoyllysine-residue succinyltransferase component of 2-oxoglutarate dehydrogenase complex, mitochondrial	DLST	2	8	16	0.0309	X / Y	1.1143	FALSE	1.0491	1.1836	0.0363454	0.00133623	0.047	0.000685879
799	P11532	DMD_HUMAN	Dystrophin	DMD	2	7	8	0.0033	X / Y	1.0473	FALSE	0.9868	1.1116	0.21881	0.108232	0.0201	0.000669274
800	Q08495	DEMA_HUMAN	Dematin	DMTN	2	8	10	0.0247	X / Y	0.9304	FALSE	0.8432	1.0267	0.232049	0.0196142	-0.0313	0.00182862
801	Q09019	DMWD_HUMAN	Dystrophia myotonica WD repeat-containing protein	DMWD	2	3	4	0.0163	X / Y	0.9643	FALSE	0.8671	1.0725	0.366231	0.0798727	-0.0158	0.0021305
802	Q9Y485	DMXL1_HUMAN	DmX-like protein 1	DMXL1	2	1	1	0.0026	X / Y	1.047	FALSE	0.8625	1.271	0.406322	0.00719209	0.02	0.00708648
803	Q8TDJ6	DMXL2_HUMAN	DmX-like protein 2	DMXL2	2	19	22	0.0056	X / Y	0.8371	TRUE	0.7956	0.8808	0.000237209	5.36051e-07	-0.0772	0.000488233
804	P31689	DNJA1_HUMAN	DnaJ homolog subfamily A member 1	DNAJA1	2	7	9	0.0327	X / Y	0.996	FALSE	0.8425	1.1776	0.49052	0.0650658	-0.0017	0.00528888
805	O60884	DNJA2_HUMAN	DnaJ homolog subfamily A member 2	DNAJA2	2	8	12	0.0437	X / Y	0.9561	FALSE	0.8717	1.0487	0.3138	0.022271	-0.0195	0.00161177
806	Q96EY1	DNJA3_HUMAN	DnaJ homolog subfamily A member 3, mitochondrial	DNAJA3	2	2	2	0.0479	X / Y	1.0197	FALSE	0.9696	1.0724	0.349507	0.38119	0.0085	0.0004788
807	Q8WW22	DNJA4_HUMAN	DnaJ homolog subfamily A member 4	DNAJA4	2	6	7	0.0327	X / Y	0.9203	FALSE	0.8189	1.0342	0.238196	0.00110723	-0.0361	0.0025677
808	P25685	DNJB1_HUMAN	DnaJ homolog subfamily B member 1	DNAJB1	2	6	9	0.0353	X / Y	1.0226	FALSE	0.8899	1.1752	0.436006	0.415213	0.0097	0.0036448
809	P25686	DNJB2_HUMAN	DnaJ homolog subfamily B member 2	DNAJB2	2	5	8	0.0401	X / Y	0.9708	FALSE	0.8361	1.1271	0.421195	0.0041113	-0.0129	0.00420385
810	Q9UDY4	DNJB4_HUMAN	DnaJ homolog subfamily B member 4	DNAJB4	2	4	7	0.0415	X / Y	0.9737	FALSE	0.9048	1.0478	0.357976	0.802921	-0.0116	0.00101444
811	O75190	DNJB6_HUMAN	DnaJ homolog subfamily B member 6	DNAJB6	2	4	5	0.0337	X / Y	0.8503	FALSE	0.7241	0.9986	0.156541	3.33982e-05	-0.0704	0.00487183
812	Q9NVH1	DJC11_HUMAN	DnaJ homolog subfamily C member 11	DNAJC11	2	5	7	0.0322	X / Y	0.865	TRUE	0.8034	0.9313	0.0247523	6.25115e-06	-0.063	0.00102808
813	O75165	DJC13_HUMAN	DnaJ homolog subfamily C member 13	DNAJC13	2	3	3	0.0031	X / Y	1.0004	FALSE	0.9212	1.0864	0.497963	0.29043	0.0002	0.00128279
814	P50151, Q9H1X3	DJC25_HUMAN, GBG10_HUMAN	DnaJ homolog subfamily C member 25, Guanine nucleotide-binding protein G(I)/G(S)/G(O) subunit gamma-10	DNAJC25, GNG10	2	3	7	0.1574	X / Y	1.1145	FALSE	1.0134	1.2257	0.127232	0.000762891	0.0471	0.00170654
815	Q13217	DNJC3_HUMAN	DnaJ homolog subfamily C member 3	DNAJC3	2	2	2	0.0139	X / Y	0.9581	FALSE	0.8293	1.1069	0.383371	0.00535867	-0.0186	0.00393091
816	Q9H3Z4	DNJC5_HUMAN	DnaJ homolog subfamily C member 5	DNAJC5	2	5	7	0.0859	X / Y	0.7172	TRUE	0.6594	0.7801	3.84246e-05	2.3736e-10	-0.1444	0.00133308
817	O75061	AUXI_HUMAN	Putative tyrosine-protein phosphatase auxilin	DNAJC6	2	12	15	0.012	X / Y	0.8292	FALSE	0.7187	0.9566	0.095028	1.81543e-07	-0.0814	0.00385452
818	Q99615	DNJC7_HUMAN	DnaJ homolog subfamily C member 7	DNAJC7	2	4	4	0.0223	X / Y	1.0437	FALSE	0.9737	1.1187	0.268994	0.0751052	0.0186	0.000908424
819	O75937	DNJC8_HUMAN	DnaJ homolog subfamily C member 8	DNAJC8	2	2	2	0.0356	X / Y	0.9083	FALSE	0.8102	1.0183	0.200183	0.00308137	-0.0418	0.00246512
820	Q05193	DYN1_HUMAN	Dynamin-1	DNM1	2	22	38	0.0127	X / Y	0.7641	TRUE	0.6705	0.8707	0.0196792	1.0564e-08	-0.1169	0.00321656
821	O00429	DNM1L_HUMAN	Dynamin-1-like protein	DNM1L	2	22	39	0.0136	X / Y	0.8767	TRUE	0.8357	0.9197	0.00299944	4.1934e-06	-0.0572	0.000432575
822	P50570	DYN2_HUMAN	Dynamin-2	DNM2	2	3	4	0.0115	X / Y	1.0161	FALSE	0.9485	1.0885	0.408419	0.12968	0.0069	0.000893925
823	Q9UQ16	DYN3_HUMAN	Dynamin-3	DNM3	2	8	11	0.0127	X / Y	0.8665	TRUE	0.7944	0.9452	0.0495924	5.95824e-06	-0.0622	0.00142359
824	Q9ULA0	DNPEP_HUMAN	Aspartyl aminopeptidase	DNPEP	2	8	13	0.0189	X / Y	1.0991	TRUE	1.0672	1.132	0.000672889	0.000315457	0.041	0.000163845
825	O43598	DNPH1_HUMAN	2'-deoxynucleoside 5'-phosphate N-hydrolase 1	DNPH1	2	2	2	0.1034	X / Y	1.0943	FALSE	0.9927	1.2063	0.177453	0.00431781	0.0391	0.00178956
826	Q14185	DOCK1_HUMAN	Dedicator of cytokinesis protein 1	DOCK1	2	2	3	0.0048	X / Y	0.9692	FALSE	0.9021	1.0414	0.331878	0.23629	-0.0136	0.00097364
827	Q8IZD9	DOCK3_HUMAN	Dedicator of cytokinesis protein 3	DOCK3	2	2	2	0.0094	X / Y	1.0064	FALSE	0.911	1.1117	0.474614	0.287014	0.0028	0.00186859
828	Q8N1I0	DOCK4_HUMAN	Dedicator of cytokinesis protein 4	DOCK4	2	2	2	0.0046	X / Y	0.9628	FALSE	0.9073	1.0218	0.261857	0.0892506	-0.0164	0.000665302
829	O60762	DPM1_HUMAN	Dolichol-phosphate mannosyltransferase subunit 1	DPM1	2	2	3	0.0269	X / Y	0.8787	FALSE	0.8127	0.9501	0.0489763	0.00130867	-0.0561	0.00115064
830	Q8N608	DPP10_HUMAN	Inactive dipeptidyl peptidase 10	DPP10	2	4	4	0.0126	X / Y	0.807	FALSE	0.7072	0.921	0.0523013	3.98207e-06	-0.0931	0.00329142
831	Q9NY33	DPP3_HUMAN	Dipeptidyl peptidase 3	DPP3	2	7	9	0.0217	X / Y	1.1764	TRUE	1.0878	1.2722	0.0189669	3.63331e-07	0.0706	0.00115569
832	P42658	DPP6_HUMAN	Dipeptidyl aminopeptidase-like protein 6	DPP6	2	12	18	0.015	X / Y	0.7706	TRUE	0.6748	0.88	0.0247897	1.0703e-08	-0.1132	0.00332179
833	Q9UHL4	DPP2_HUMAN	Dipeptidyl peptidase 2	DPP7	2	7	8	0.0163	X / Y	1.0853	FALSE	0.9255	1.2728	0.303635	0.0053124	0.0356	0.00478713
834	Q16555	DPYL2_HUMAN	Dihydropyrimidinase-related protein 2	DPYSL2	2	22	95	0.0227	X / Y	1.0385	FALSE	0.9405	1.1466	0.351655	0.206324	0.0164	0.00185212
835	Q14195	DPYL3_HUMAN	Dihydropyrimidinase-related protein 3	DPYSL3	2	27	73	0.0298	X / Y	1.2982	FALSE	1.0711	1.5735	0.0873497	2.48086e-06	0.1133	0.0069741
836	O14531	DPYL4_HUMAN	Dihydropyrimidinase-related protein 4	DPYSL4	2	17	29	0.0227	X / Y	0.9118	FALSE	0.8283	1.0037	0.168137	9.07712e-05	-0.0401	0.00174035
837	Q9BPU6	DPYL5_HUMAN	Dihydropyrimidinase-related protein 5	DPYSL5	2	21	41	0.0426	X / Y	0.9231	FALSE	0.8158	1.0444	0.258488	0.00252401	-0.0348	0.00287911
838	Q01658	NC2B_HUMAN	Protein Dr1	DR1	2	2	2	0.1364	X / Y	0.9593	FALSE	0.8628	1.0666	0.347612	0.0420408	-0.018	0.00212105
839	Q9Y295	DRG1_HUMAN	Developmentally-regulated GTP-binding protein 1	DRG1	2	2	2	0.0381	X / Y	0.9287	FALSE	0.7681	1.1228	0.348322	0.00559523	-0.0321	0.00679794
840	P15924	DESP_HUMAN	Desmoplakin	DSP	2	2	2	0.0035	X / Y	0.9511	FALSE	0.7219	1.2529	0.427791	0.0187877	-0.0218	0.0143325
841	Q03001	DYST_HUMAN	Dystonin	DST	2	24	28	0.0016	X / Y	0.9461	FALSE	0.8581	1.0431	0.285019	0.0370494	-0.0241	0.00179559
842	P60981	DEST_HUMAN	Destrin	DSTN	2	10	15	0.0545	X / Y	1.071	FALSE	0.9599	1.195	0.265563	0.0063992	0.0298	0.00226304
843	Q8TEA8	DTD1_HUMAN	D-tyrosyl-tRNA(Tyr) deacylase 1	DTD1	2	5	8	0.0718	X / Y	0.885	FALSE	0.7937	0.9867	0.130651	0.00670198	-0.0531	0.00223251
844	Q9Y4J8	DTNA_HUMAN	Dystrobrevin alpha	DTNA	2	11	17	0.0269	X / Y	1.1267	FALSE	0.9213	1.3777	0.276662	5.32843e-07	0.0518	0.00763338
845	Q8N9I9	DTX3_HUMAN	Probable E3 ubiquitin-protein ligase DTX3	DTX3	2	4	6	0.0375	X / Y	0.9532	FALSE	0.8725	1.0413	0.293801	0.0113596	-0.0208	0.00147399
846	P51452	DUS3_HUMAN	Dual specificity protein phosphatase 3	DUSP3	2	6	9	0.0703	X / Y	1.0045	FALSE	0.9317	1.083	0.476297	0.387186	0.0019	0.00106843
847	P33316	DUT_HUMAN	Deoxyuridine 5'-triphosphate nucleotidohydrolase, mitochondrial	DUT	2	6	11	0.0754	X / Y	1.1217	TRUE	1.0603	1.1867	0.0206351	0.000605286	0.0499	0.00059761
848	Q14204	DYHC1_HUMAN	Cytoplasmic dynein 1 heavy chain 1	DYNC1H1	2	101	152	0.0052	X / Y	0.8894	TRUE	0.8374	0.9447	0.0259098	4.15374e-05	-0.0509	0.000685253
849	O14576	DC1I1_HUMAN	Cytoplasmic dynein 1 intermediate chain 1	DYNC1I1	2	5	5	0.0186	X / Y	0.87	TRUE	0.8044	0.941	0.0378791	2.07394e-06	-0.0605	0.00115918
850	Q13409	DC1I2_HUMAN	Cytoplasmic dynein 1 intermediate chain 2	DYNC1I2	2	7	8	0.011	X / Y	1.1634	TRUE	1.0807	1.2523	0.0200343	3.76948e-05	0.0657	0.00102459
851	Q9Y6G9	DC1L1_HUMAN	Cytoplasmic dynein 1 light intermediate chain 1	DYNC1LI1	2	5	6	0.0249	X / Y	0.9845	FALSE	0.9227	1.0505	0.40487	0.202058	-0.0068	0.00079394
852	O43237	DC1L2_HUMAN	Cytoplasmic dynein 1 light intermediate chain 2	DYNC1LI2	2	14	17	0.0244	X / Y	0.9993	FALSE	0.9509	1.0501	0.493983	0.737842	-0.0003	0.000463883
853	Q8NCM8	DYHC2_HUMAN	Cytoplasmic dynein 2 heavy chain 1	DYNC2H1	2	2	2	0.0016	X / Y	0.9878	FALSE	0.8811	1.1075	0.457427	0.0159332	-0.0053	0.00246719
854	Q96FJ2	DYL2_HUMAN	Dynein light chain 2, cytoplasmic	DYNLL2	2	2	3	0.0899	X / Y	0.9336	FALSE	0.8478	1.028	0.237898	0.036062	-0.0299	0.00175328
855	Q9NP97	DLRB1_HUMAN	Dynein light chain roadblock-type 1	DYNLRB1	2	2	4	0.1667	X / Y	1.0537	FALSE	1.0037	1.1061	0.140961	0.115499	0.0227	0.000445053
856	P63172	DYLT1_HUMAN	Dynein light chain Tctex-type 1	DYNLT1	2	2	2	0.1416	X / Y	1.0187	FALSE	0.9195	1.1285	0.428355	0.457787	0.008	0.00197653
857	P51808	DYLT3_HUMAN	Dynein light chain Tctex-type 3	DYNLT3	2	2	2	0.1466	X / Y	0.9504	FALSE	0.8242	1.0961	0.360737	0.0193399	-0.0221	0.00383375
858	P42892	ECE1_HUMAN	Endothelin-converting enzyme 1	ECE1	2	2	2	0.0208	X / Y	1.0448	FALSE	0.9736	1.1213	0.267294	0.156612	0.019	0.000940765
859	Q13011	ECH1_HUMAN	Delta(3,5)-Delta(2,4)-dienoyl-CoA isomerase, mitochondrial	ECH1	2	10	17	0.0244	X / Y	1.0371	FALSE	0.9166	1.1734	0.384046	0.0738786	0.0158	0.00287656
860	Q9NTX5	ECHD1_HUMAN	Ethylmalonyl-CoA decarboxylase	ECHDC1	2	6	8	0.0358	X / Y	1.2197	TRUE	1.1266	1.3205	0.00619712	8.95712e-07	0.0863	0.00118959
861	P30084	ECHM_HUMAN	Enoyl-CoA hydratase, mitochondrial	ECHS1	2	10	16	0.0448	X / Y	1.1016	TRUE	1.0507	1.1551	0.0204771	0.000607674	0.042	0.000423015
862	P42126	ECI1_HUMAN	Enoyl-CoA delta isomerase 1, mitochondrial	ECI1	2	4	5	0.0497	X / Y	1.0909	TRUE	1.0356	1.1491	0.0471283	0.000717826	0.0378	0.000509742
863	O75521	ECI2_HUMAN	Enoyl-CoA delta isomerase 2, mitochondrial	ECI2	2	9	11	0.0305	X / Y	1.0186	FALSE	0.9152	1.1336	0.431673	0.0143811	0.008	0.00215969
864	Q5VYK3	ECM29_HUMAN	Proteasome-associated protein ECM29 homolog	ECM29	2	4	5	0.0049	X / Y	0.9311	FALSE	0.8753	0.9905	0.124043	0.040569	-0.031	0.000720049
865	Q6P2E9	EDC4_HUMAN	Enhancer of mRNA-decapping protein 4	EDC4	2	3	3	0.02	X / Y	0.9073	TRUE	0.8605	0.9566	0.0330397	0.00130171	-0.0423	0.000529019
866	O60869	EDF1_HUMAN	Endothelial differentiation-related factor 1	EDF1	2	2	3	0.1014	X / Y	0.9424	FALSE	0.8286	1.0717	0.322175	0.0115069	-0.0258	0.00311904
867	Q15075	EEA1_HUMAN	Early endosome antigen 1	EEA1	2	9	10	0.005	X / Y	1.0583	FALSE	1.0095	1.1095	0.115181	0.123285	0.0246	0.000421336
868	Q5VTE0, P68104	EF1A1_HUMAN, EF1A3_HUMAN	Elongation factor 1-alpha 1, Putative elongation factor 1-alpha-like 3	EEF1A1, EEF1A1P5	2	10	27	0.0325	X / Y	1.0081	FALSE	0.9224	1.1017	0.463979	0.198022	0.0035	0.00148812
869	Q05639	EF1A2_HUMAN	Elongation factor 1-alpha 2	EEF1A2	2	7	18	0.0324	X / Y	0.7557	TRUE	0.6865	0.8318	0.00176199	3.97969e-09	-0.1217	0.00173824
870	P24534	EF1B_HUMAN	Elongation factor 1-beta	EEF1B2	2	4	10	0.0667	X / Y	0.9374	FALSE	0.8875	0.9902	0.119137	0.018351	-0.0281	0.000565895
871	P29692	EF1D_HUMAN	Elongation factor 1-delta	EEF1D	2	8	13	0.0249	X / Y	1.0576	FALSE	0.985	1.1355	0.215362	0.0172826	0.0243	0.000952209
872	P26641	EF1G_HUMAN	Elongation factor 1-gamma	EEF1G	2	13	19	0.0252	X / Y	0.8246	TRUE	0.786	0.8651	2.87952e-05	3.12955e-07	-0.0838	0.000433631
873	P13639	EF2_HUMAN	Elongation factor 2	EEF2	2	28	49	0.014	X / Y	0.9906	FALSE	0.9449	1.0385	0.420901	0.339765	-0.0041	0.000420348
874	P57772	SELB_HUMAN	Selenocysteine-specific elongation factor	EEFSEC	2	3	3	0.0285	X / Y	1.0298	FALSE	0.9071	1.1692	0.408437	0.241068	0.0128	0.00303876
875	Q96C19	EFHD2_HUMAN	EF-hand domain-containing protein D2	EFHD2	2	3	3	0.0625	X / Y	1.0161	FALSE	0.9212	1.1208	0.435244	0.0618518	0.0069	0.00181408
876	P98172	EFNB1_HUMAN	Ephrin-B1	EFNB1	2	2	2	0.0202	X / Y	1.1389	FALSE	1.0194	1.2725	0.120268	0.00168696	0.0565	0.00231782
877	Q15029	U5S1_HUMAN	116 kDa U5 small nuclear ribonucleoprotein component	EFTUD2	2	8	9	0.0123	X / Y	0.9504	FALSE	0.8838	1.0221	0.242242	0.00894367	-0.0221	0.000996847
878	P00533	EGFR_HUMAN	Epidermal growth factor receptor	EGFR	2	10	12	0.0132	X / Y	1.095	FALSE	0.9442	1.2699	0.270093	0.000161982	0.0394	0.00413986
879	Q9GZT9	EGLN1_HUMAN	Egl nine homolog 1	EGLN1	2	4	6	0.0751	X / Y	1.1419	FALSE	0.9565	1.3632	0.226992	0.000294195	0.0576	0.0059211
880	Q8NDI1	EHBP1_HUMAN	EH domain-binding protein 1	EHBP1	2	3	3	0.0065	X / Y	1.0106	FALSE	0.876	1.1657	0.470679	0.225947	0.0046	0.00384875
881	Q9H4M9	EHD1_HUMAN	EH domain-containing protein 1	EHD1	2	1	2	0.0169	X / Y	1.1433	FALSE	0.9555	1.368	0.227778	0.00107576	0.0582	0.00607433
882	Q9NZN4	EHD2_HUMAN	EH domain-containing protein 2	EHD2	2	3	4	0.0166	X / Y	1.0929	FALSE	0.7762	1.5388	0.397584	0.028173	0.0386	0.0220822
883	Q9NZN3	EHD3_HUMAN	EH domain-containing protein 3	EHD3	2	4	4	0.0168	X / Y	0.8119	TRUE	0.7383	0.8928	0.0141368	3.76835e-06	-0.0905	0.00170187
884	O14602, P47813	IF1AX_HUMAN, IF1AY_HUMAN	Eukaryotic translation initiation factor 1A, X-chromosomal, Eukaryotic translation initiation factor 1A, Y-chromosomal	EIF1AX, EIF1AY	2	3	4	0.0625	X / Y	0.947	FALSE	0.8899	1.0079	0.191071	0.0282312	-0.0236	0.000731089
885	P41567, O60739	EIF1B_HUMAN, EIF1_HUMAN	Eukaryotic translation initiation factor 1, Eukaryotic translation initiation factor 1b	EIF1, EIF1B	2	2	2	0.1416	X / Y	0.9791	FALSE	0.8706	1.101	0.428551	0.210459	-0.0092	0.00259927
886	P19525	E2AK2_HUMAN	Interferon-induced, double-stranded RNA-activated protein kinase	EIF2AK2	2	4	5	0.0236	X / Y	0.8745	FALSE	0.7637	1.0013	0.161008	0.00058878	-0.0582	0.00345927
887	Q9UI10	EI2BD_HUMAN	Translation initiation factor eIF-2B subunit delta	EIF2B4	2	2	2	0.0497	X / Y	0.8693	FALSE	0.7856	0.9619	0.0832584	0.00010269	-0.0608	0.00193327
888	Q13144	EI2BE_HUMAN	Translation initiation factor eIF-2B subunit epsilon	EIF2B5	2	2	2	0.0222	X / Y	0.9808	FALSE	0.8974	1.0719	0.413607	0.276717	-0.0084	0.00148824
889	P05198	IF2A_HUMAN	Eukaryotic translation initiation factor 2 subunit 1	EIF2S1	2	2	3	0.0413	X / Y	0.8992	TRUE	0.8451	0.9568	0.0434118	0.000166467	-0.0461	0.000726146
890	P20042	IF2B_HUMAN	Eukaryotic translation initiation factor 2 subunit 2	EIF2S2	2	4	5	0.033	X / Y	0.9099	FALSE	0.8482	0.976	0.0889694	0.00433969	-0.041	0.00092739
891	P41091, Q2VIR3	IF2G_HUMAN, IF2GL_HUMAN	Eukaryotic translation initiation factor 2 subunit 3, Putative eukaryotic translation initiation factor 2 subunit 3-like protein	EIF2S3, EIF2S3L	2	3	3	0.0233	X / Y	0.9462	FALSE	0.847	1.057	0.308819	0.0543566	-0.024	0.00231429
892	Q14152	EIF3A_HUMAN	Eukaryotic translation initiation factor 3 subunit A	EIF3A	2	14	21	0.0058	X / Y	0.9445	FALSE	0.9087	0.9817	0.0697766	0.0417661	-0.0248	0.000281911
893	P55884	EIF3B_HUMAN	Eukaryotic translation initiation factor 3 subunit B	EIF3B	2	4	5	0.0172	X / Y	0.9932	FALSE	0.8942	1.1031	0.474123	0.378622	-0.003	0.00207829
894	Q99613, B5ME19	EIF3C_HUMAN, EIFCL_HUMAN	Eukaryotic translation initiation factor 3 subunit C, Eukaryotic translation initiation factor 3 subunit C-like protein	EIF3C, EIF3CL	2	8	9	0.0099	X / Y	0.9893	FALSE	0.932	1.0502	0.428622	0.659626	-0.0047	0.000672517
895	O15371	EIF3D_HUMAN	Eukaryotic translation initiation factor 3 subunit D	EIF3D	2	4	5	0.0237	X / Y	0.9416	FALSE	0.8512	1.0417	0.275855	0.00935067	-0.0261	0.00192449
896	P60228	EIF3E_HUMAN	Eukaryotic translation initiation factor 3 subunit E	EIF3E	2	3	3	0.0449	X / Y	0.9506	FALSE	0.8837	1.0225	0.243374	0.168501	-0.022	0.00100287
897	O00303	EIF3F_HUMAN	Eukaryotic translation initiation factor 3 subunit F	EIF3F	2	3	3	0.042	X / Y	1.068	FALSE	0.9771	1.1672	0.229691	0.00871728	0.0286	0.00148974
898	O75821	EIF3G_HUMAN	Eukaryotic translation initiation factor 3 subunit G	EIF3G	2	3	3	0.05	X / Y	1.0178	FALSE	0.9724	1.0653	0.349379	0.169504	0.0077	0.000392428
899	O15372	EIF3H_HUMAN	Eukaryotic translation initiation factor 3 subunit H	EIF3H	2	3	5	0.0568	X / Y	0.9214	TRUE	0.8781	0.9667	0.0441199	0.0153838	-0.0356	0.000435393
900	Q13347	EIF3I_HUMAN	Eukaryotic translation initiation factor 3 subunit I	EIF3I	2	7	10	0.0308	X / Y	1.028	FALSE	0.9646	1.0956	0.332207	0.0705536	0.012	0.000765318
901	O75822	EIF3J_HUMAN	Eukaryotic translation initiation factor 3 subunit J	EIF3J	2	2	2	0.0504	X / Y	0.966	FALSE	0.8762	1.065	0.361571	0.108433	-0.015	0.0017965
902	Q9UBQ5	EIF3K_HUMAN	Eukaryotic translation initiation factor 3 subunit K	EIF3K	2	3	3	0.0321	X / Y	0.9427	TRUE	0.9123	0.9741	0.0357885	0.0449024	-0.0256	0.000202235
903	Q9Y262	EIF3L_HUMAN	Eukaryotic translation initiation factor 3 subunit L	EIF3L	2	3	4	0.0284	X / Y	0.9342	FALSE	0.8654	1.0085	0.186873	0.00611193	-0.0296	0.00110398
904	Q7L2H7	EIF3M_HUMAN	Eukaryotic translation initiation factor 3 subunit M	EIF3M	2	3	3	0.0348	X / Y	0.9758	FALSE	0.8825	1.079	0.403778	0.0619642	-0.0106	0.00190616
905	P60842	IF4A1_HUMAN	Eukaryotic initiation factor 4A-I	EIF4A1	2	4	5	0.0394	X / Y	0.904	FALSE	0.809	1.0102	0.181773	0.00882574	-0.0438	0.00232647
906	Q14240	IF4A2_HUMAN	Eukaryotic initiation factor 4A-II	EIF4A2	2	6	11	0.0393	X / Y	0.9806	FALSE	0.8522	1.1284	0.444542	0.00792631	-0.0085	0.00371519
907	P38919	IF4A3_HUMAN	Eukaryotic initiation factor 4A-III	EIF4A3	2	5	6	0.0389	X / Y	0.8735	TRUE	0.8305	0.9188	0.00371286	0.000214028	-0.0587	0.000481358
908	P23588	IF4B_HUMAN	Eukaryotic translation initiation factor 4B	EIF4B	2	7	9	0.0278	X / Y	1.0024	FALSE	0.9619	1.0446	0.476821	0.430155	0.001	0.000320926
909	Q04637	IF4G1_HUMAN	Eukaryotic translation initiation factor 4 gamma 1	EIF4G1	2	5	7	0.0081	X / Y	1.0247	FALSE	0.9275	1.132	0.403449	0.33116	0.0106	0.00187203
910	P78344	IF4G2_HUMAN	Eukaryotic translation initiation factor 4 gamma 2	EIF4G2	2	9	11	0.0088	X / Y	0.9575	FALSE	0.8665	1.0581	0.33201	0.0295991	-0.0188	0.00188134
911	Q15056	IF4H_HUMAN	Eukaryotic translation initiation factor 4H	EIF4H	2	2	3	0.0565	X / Y	1.196	FALSE	1.1034	1.2963	0.0131687	4.24056e-05	0.0777	0.0012241
912	P55010	IF5_HUMAN	Eukaryotic translation initiation factor 5	EIF5	2	8	9	0.0348	X / Y	0.9669	FALSE	0.9167	1.02	0.264378	0.340169	-0.0146	0.000537384
913	P63241	IF5A1_HUMAN	Eukaryotic translation initiation factor 5A-1	EIF5A	2	7	10	0.0779	X / Y	1.0102	FALSE	0.8984	1.1359	0.465549	0.235071	0.0044	0.00259274
914	O60841	IF2P_HUMAN	Eukaryotic translation initiation factor 5B	EIF5B	2	2	2	0.0115	X / Y	1.0439	FALSE	0.9697	1.1237	0.280093	0.0118576	0.0186	0.00102385
915	P56537	IF6_HUMAN	Eukaryotic translation initiation factor 6	EIF6	2	2	3	0.0571	X / Y	1.1305	TRUE	1.0557	1.2105	0.0365076	2.65085e-06	0.0533	0.000882414
916	Q53HC9	TSSC1_HUMAN	Protein TSSC1	EIPR1	2	3	3	0.0336	X / Y	1.0466	FALSE	0.9439	1.1604	0.329689	0.259103	0.0198	0.0020107
917	Q9BQ52	RNZ2_HUMAN	Zinc phosphodiesterase ELAC protein 2	ELAC2	2	2	2	0.0254	X / Y	1.0128	FALSE	0.8346	1.229	0.473891	0.0755511	0.0055	0.00706197
918	Q15717	ELAV1_HUMAN	ELAV-like protein 1	ELAVL1	2	4	6	0.0399	X / Y	0.9572	FALSE	0.8828	1.0378	0.294294	0.196873	-0.019	0.00123465
919	Q12926	ELAV2_HUMAN	ELAV-like protein 2	ELAVL2	2	1	1	0.0529	X / Y	0.7837	TRUE	0.7209	0.8519	0.00175943	5.6334e-08	-0.1059	0.00131597
920	Q14576	ELAV3_HUMAN	ELAV-like protein 3	ELAVL3	2	2	2	0.03	X / Y	0.8868	FALSE	0.7852	1.0015	0.16158	0.00055927	-0.0522	0.00278949
921	P26378	ELAV4_HUMAN	ELAV-like protein 4	ELAVL4	2			0.05	X / Y		FALSE			1	1
922	Q92556	ELMO1_HUMAN	Engulfment and cell motility protein 1	ELMO1	2	1	1	0.0096	X / Y	0.9801	FALSE	0.8545	1.1241	0.441635	0.283755	-0.0087	0.00354793
923	Q96JJ3	ELMO2_HUMAN	Engulfment and cell motility protein 2	ELMO2	2	1	2	0.0097	X / Y	0.9034	FALSE	0.8281	0.9856	0.121761	0.00117978	-0.0441	0.00143079
924	Q6IA86	ELP2_HUMAN	Elongator complex protein 2	ELP2	2	3	3	0.0109	X / Y	0.9662	FALSE	0.9344	0.9991	0.151899	0.148467	-0.0149	0.0002109
925	Q9H9T3	ELP3_HUMAN	Elongator complex protein 3	ELP3	2	2	2	0.0238	X / Y	0.9306	FALSE	0.8002	1.0821	0.316738	0.793304	-0.0312	0.00429406
926	Q96EB1	ELP4_HUMAN	Elongator complex protein 4	ELP4	2	2	2	0.0236	X / Y	1.0261	FALSE	0.9252	1.138	0.401654	0.126638	0.0112	0.00201962
927	Q8N766	EMC1_HUMAN	ER membrane protein complex subunit 1	EMC1	2	3	3	0.0292	X / Y	0.9836	FALSE	0.8866	1.0912	0.436821	0.518882	-0.0072	0.00203258
928	Q5UCC4	EMC10_HUMAN	ER membrane protein complex subunit 10	EMC10	2	2	2	0.0649	X / Y	0.9699	FALSE	0.884	1.0642	0.37101	0.24418	-0.0133	0.00162301
929	Q9NPA0	EMC7_HUMAN	ER membrane protein complex subunit 7	EMC7	2	2	2	0.0661	X / Y	1.0006	FALSE	0.9306	1.0759	0.496776	0.521008	0.0003	0.000992252
930	Q9BXX0	EMIL2_HUMAN	EMILIN-2	EMILIN2	2	2	2	0.0123	X / Y	1.0574	FALSE	0.8995	1.2431	0.364939	0.046822	0.0243	0.00493612
931	O95834	EMAL2_HUMAN	Echinoderm microtubule-associated protein-like 2	EML2	2	5	6	0.0139	X / Y	1.068	FALSE	1.0127	1.1264	0.107974	0.0185129	0.0286	0.000533482
932	Q8N8S7	ENAH_HUMAN	Protein enabled homolog	ENAH	2	9	12	0.0203	X / Y	1.0795	FALSE	0.972	1.199	0.232976	0.0102705	0.0332	0.00207758
933	O94919	ENDD1_HUMAN	Endonuclease domain-containing 1 protein	ENDOD1	2	4	5	0.022	X / Y	1.0204	FALSE	0.9123	1.1412	0.428582	0.185127	0.0088	0.00236385
934	P06733	ENOA_HUMAN	Alpha-enolase	ENO1	2	21	66	0.03	X / Y	1.1658	TRUE	1.0739	1.2655	0.0308422	5.66312e-05	0.0666	0.0012711
935	P09104	ENOG_HUMAN	Gamma-enolase	ENO2	2	11	35	0.03	X / Y	0.9384	FALSE	0.8364	1.0529	0.290336	0.00494604	-0.0276	0.00249881
936	P13929	ENOB_HUMAN	Beta-enolase	ENO3	2			0.0415	X / Y		FALSE			1	1
937	Q9UHY7	ENOPH_HUMAN	Enolase-phosphatase E1	ENOPH1	2	10	14	0.0498	X / Y	1.0075	FALSE	0.9144	1.1101	0.469384	0.224862	0.0032	0.00177405
938	Q6UWR7	ENPP6_HUMAN	Ectonucleotide pyrophosphatase/phosphodiesterase family member 6	ENPP6	2	7	14	0.0227	X / Y	0.9865	FALSE	0.8381	1.161	0.466655	0.0135775	-0.0059	0.00500735
939	O43768	ENSA_HUMAN	Alpha-endosulfine	ENSA	2	3	4	0.1322	X / Y	0.8898	FALSE	0.8468	0.935	0.00923315	0.00613343	-0.0507	0.000462868
940	P49961	ENTP1_HUMAN	Ectonucleoside triphosphate diphosphohydrolase 1	ENTPD1	2	2	2	0.0255	X / Y	1.2159	TRUE	1.0988	1.3455	0.026816	1.10186e-06	0.0849	0.00193519
941	Q9Y5L3	ENTP2_HUMAN	Ectonucleoside triphosphate diphosphohydrolase 2	ENTPD2	2	7	10	0.0364	X / Y	1.1425	FALSE	1.0377	1.2579	0.0830432	1.66937e-06	0.0579	0.00174575
942	P11171	41_HUMAN	Protein 4.1	EPB41	2	1	1	0.0127	X / Y	1.3466	FALSE	1.0058	1.8028	0.153905	2.74454e-06	0.1292	0.0160571
943	Q9H4G0	E41L1_HUMAN	Band 4.1-like protein 1	EPB41L1	2	16	27	0.0193	X / Y	0.9645	FALSE	0.8657	1.0746	0.36914	0.0593804	-0.0157	0.00220452
944	O43491	E41L2_HUMAN	Band 4.1-like protein 2	EPB41L2	2	29	45	0.0119	X / Y	1.1431	FALSE	1.0285	1.2703	0.102657	0.000158395	0.0581	0.00210196
945	Q9Y2J2	E41L3_HUMAN	Band 4.1-like protein 3	EPB41L3	2	32	56	0.0285	X / Y	0.9527	FALSE	0.848	1.0702	0.338447	0.115441	-0.0211	0.00255466
946	Q9UM22	EPDR1_HUMAN	Mammalian ependymin-related protein 1	EPDR1	2	3	3	0.0491	X / Y	0.9471	FALSE	0.8846	1.0141	0.213262	0.0138517	-0.0236	0.000880172
947	P07099	HYEP_HUMAN	Epoxide hydrolase 1	EPHX1	2	11	14	0.0198	X / Y	1.0333	FALSE	0.9614	1.1106	0.32464	0.238557	0.0142	0.000981277
948	P34913	HYES_HUMAN	Bifunctional epoxide hydrolase 2 [Includes: Cytosolic epoxide hydrolase 2	EPHX2	2	10	15	0.0306	X / Y	0.9933	FALSE	0.8583	1.1496	0.481692	0.237483	-0.0029	0.00402521
949	O95278	EPM2A_HUMAN	Laforin	EPM2A	2	2	2	0.0393	X / Y	1.141	FALSE	0.9966	1.3064	0.164818	0.00107541	0.0573	0.00345439
950	Q7L775	EPMIP_HUMAN	EPM2A-interacting protein 1	EPM2AIP1	2	4	5	0.0198	X / Y	0.7739	TRUE	0.689	0.8692	0.013649	1.05342e-07	-0.1113	0.00254454
951	Q9Y6I3	EPN1_HUMAN	Epsin-1	EPN1	2	3	6	0.0208	X / Y	0.9208	FALSE	0.8299	1.0216	0.213426	0.00427233	-0.0358	0.00203491
952	O95208	EPN2_HUMAN	Epsin-2	EPN2	2	2	2	0.0156	X / Y	1.0435	FALSE	0.9038	1.2047	0.383585	0.00473207	0.0185	0.00389556
953	Q9H201	EPN3_HUMAN	Epsin-3	EPN3	2			0.019	X / Y		FALSE			1	1
954	P07814	SYEP_HUMAN	Bifunctional glutamate/proline--tRNA ligase	EPRS	2	19	23	0.0139	X / Y	0.9109	TRUE	0.8627	0.9618	0.0429591	0.000948141	-0.0405	0.000557287
955	P42566	EPS15_HUMAN	Epidermal growth factor receptor substrate 15	EPS15	2	3	3	0.0123	X / Y	1.1486	FALSE	1.0129	1.3024	0.135148	0.000539788	0.0602	0.00297899
956	Q9UBC2	EP15R_HUMAN	Epidermal growth factor receptor substrate 15-like 1	EPS15L1	2	6	7	0.0127	X / Y	0.9938	FALSE	0.9325	1.0592	0.461325	0.270864	-0.0027	0.000764933
957	Q9NZ08	ERAP1_HUMAN	Endoplasmic reticulum aminopeptidase 1	ERAP1	2	2	2	0.0234	X / Y	0.8979	FALSE	0.7273	1.1085	0.304638	0.000826093	-0.0468	0.00837698
958	Q96RT1	ERBIN_HUMAN	Erbin	ERBIN	2	3	4	0.0099	X / Y	1.0507	FALSE	0.978	1.1288	0.24529	0.0781326	0.0215	0.000969787
959	O15083	ERC2_HUMAN	ERC protein 2	ERC2	2	6	7	0.0094	X / Y	0.8102	FALSE	0.6835	0.9605	0.107997	1.73437e-05	-0.0914	0.00545557
960	P84090	ERH_HUMAN	Enhancer of rudimentary homolog	ERH	2	5	9	0.1635	X / Y	1.0216	FALSE	0.9369	1.114	0.402498	0.121546	0.0093	0.00141423
961	O43414	ERI3_HUMAN	ERI1 exoribonuclease 3	ERI3	2	4	5	0.0564	X / Y	1.0139	FALSE	0.9646	1.0658	0.390895	0.409119	0.006	0.000469236
962	O94905	ERLN2_HUMAN	Erlin-2	ERLIN2	2	9	14	0.0354	X / Y	0.969	FALSE	0.9141	1.0272	0.294711	0.207395	-0.0137	0.000641817
963	Q8TAM6	ERMIN_HUMAN	Ermin	ERMN	2	4	5	0.0387	X / Y	0.848	FALSE	0.7449	0.9655	0.101937	4.89505e-06	-0.0716	0.00317435
964	Q96HE7	ERO1A_HUMAN	ERO1-like protein alpha	ERO1A	2	9	10	0.0235	X / Y	0.8105	TRUE	0.7573	0.8674	0.00098121	2.40129e-07	-0.0913	0.000869174
965	P30040	ERP29_HUMAN	Endoplasmic reticulum resident protein 29	ERP29	2	7	17	0.046	X / Y	0.9966	FALSE	0.8894	1.1168	0.488203	0.167047	-0.0015	0.0024443
966	Q9BS26	ERP44_HUMAN	Endoplasmic reticulum resident protein 44	ERP44	2	4	6	0.0296	X / Y	1.0053	FALSE	0.9347	1.0812	0.47129	0.635104	0.0023	0.000999636
967	P10768	ESTD_HUMAN	S-formylglutathione hydrolase	ESD	2	12	28	0.0248	X / Y	1.193	FALSE	1.0476	1.3585	0.0871895	2.30485e-05	0.0766	0.00318388
968	Q9BSJ8	ESYT1_HUMAN	Extended synaptotagmin-1	ESYT1	2	11	14	0.0118	X / Y	1.13	FALSE	0.972	1.3136	0.20853	0.0257382	0.0531	0.00427692
969	A0FGR8	ESYT2_HUMAN	Extended synaptotagmin-2	ESYT2	2	6	6	0.0185	X / Y	0.9962	FALSE	0.9341	1.0623	0.476206	0.516018	-0.0017	0.000779577
970	P13804	ETFA_HUMAN	Electron transfer flavoprotein subunit alpha, mitochondrial	ETFA	2	13	26	0.03	X / Y	0.972	FALSE	0.8546	1.1055	0.412583	0.185755	-0.0123	0.00312494
971	P38117	ETFB_HUMAN	Electron transfer flavoprotein subunit beta	ETFB	2	8	14	0.0353	X / Y	0.9076	FALSE	0.8306	0.9917	0.136917	0.00272525	-0.0421	0.0014808
972	Q16134	ETFD_HUMAN	Electron transfer flavoprotein-ubiquinone oxidoreductase, mitochondrial	ETFDH	2	10	11	0.013	X / Y	0.9594	FALSE	0.8666	1.0622	0.341893	0.121933	-0.018	0.00195267
973	O95571	ETHE1_HUMAN	Persulfide dioxygenase ETHE1, mitochondrial	ETHE1	2	4	6	0.0669	X / Y	1.046	FALSE	0.981	1.1153	0.241736	0.0633056	0.0195	0.000776572
974	Q9UI08	EVL_HUMAN	Ena/VASP-like protein	EVL	2	7	11	0.0288	X / Y	0.9316	FALSE	0.8834	0.9824	0.091161	0.0151805	-0.0308	0.000532007
975	Q01844	EWS_HUMAN	RNA-binding protein EWS	EWSR1	2	5	8	0.0366	X / Y	0.941	FALSE	0.852	1.0393	0.270156	0.0632729	-0.0264	0.00186172
976	Q9NV70	EXOC1_HUMAN	Exocyst complex component 1	EXOC1	2	5	6	0.0101	X / Y	0.9481	FALSE	0.8052	1.1162	0.372018	0.254328	-0.0232	0.0050291
977	Q96KP1	EXOC2_HUMAN	Exocyst complex component 2	EXOC2	2	4	7	0.0206	X / Y	0.9693	FALSE	0.8747	1.0742	0.380877	0.010322	-0.0135	0.00199039
978	Q96A65	EXOC4_HUMAN	Exocyst complex component 4	EXOC4	2	6	6	0.0133	X / Y	0.957	FALSE	0.8979	1.02	0.245464	0.127913	-0.0191	0.000767654
979	Q9Y2D4	EXC6B_HUMAN	Exocyst complex component 6B	EXOC6B	2	3	3	0.021	X / Y	0.9809	FALSE	0.9329	1.0313	0.350221	0.310748	-0.0084	0.000474603
980	Q8IYI6	EXOC8_HUMAN	Exocyst complex component 8	EXOC8	2	2	2	0.0483	X / Y	1.1572	FALSE	1.0004	1.3386	0.157934	0.000237637	0.0634	0.00399734
981	Q9Y2C4	EXOG_HUMAN	Nuclease EXOG, mitochondrial	EXOG	2	3	4	0.0435	X / Y	1.014	FALSE	0.9132	1.126	0.44702	0.487183	0.0061	0.00206903
982	Q13868	EXOS2_HUMAN	Exosome complex component RRP4	EXOSC2	2	2	2	0.058	X / Y	1.0343	FALSE	0.9506	1.1254	0.344565	0.0769891	0.0147	0.00134255
983	P15311	EZRI_HUMAN	Ezrin	EZR	2	21	42	0.0324	X / Y	1.2466	TRUE	1.1552	1.3451	0.00189286	1.47172e-07	0.0957	0.00109264
984	P00488	F13A_HUMAN	Coagulation factor XIII A chain	F13A1	2	7	9	0.0232	X / Y	1.0555	FALSE	0.8541	1.3043	0.399333	0.00439125	0.0235	0.00845307
985	P00734	THRB_HUMAN	Prothrombin	F2	2	3	6	0.0338	X / Y	1.0436	FALSE	0.7001	1.5558	0.457407	0.000395968	0.0185	0.0300736
986	P13726	TF_HUMAN	Tissue factor	F3	2	2	4	0.0712	X / Y	1.0352	FALSE	0.744	1.4405	0.458294	0.00161152	0.015	0.0205847
987	P23610	F8I2_HUMAN	Factor VIII intron 22 protein	F8A1	2	3	3	0.0431	X / Y	1.014	FALSE	0.962	1.0687	0.396008	0.199133	0.006	0.000522079
988	O00519	FAAH1_HUMAN	Fatty-acid amide hydrolase 1	FAAH	2	3	4	0.038	X / Y	0.7838	TRUE	0.6813	0.9018	0.041177	5.17187e-08	-0.1058	0.00370755
989	P05413	FABPH_HUMAN	Fatty acid-binding protein, heart	FABP3	2	6	8	0.1053	X / Y	0.8295	FALSE	0.722	0.953	0.0889592	1.9425e-08	-0.0812	0.00363359
990	Q01469	FABP5_HUMAN	Fatty acid-binding protein, epidermal	FABP5	2	9	21	0.0519	X / Y	1.0869	FALSE	0.9278	1.2734	0.299292	8.38708e-06	0.0362	0.00472811
991	O15540	FABP7_HUMAN	Fatty acid-binding protein, brain	FABP7	2	5	8	0.0909	X / Y	1.0779	FALSE	0.8761	1.3262	0.358641	0.152602	0.0326	0.00810382
992	Q96CS3	FAF2_HUMAN	FAS-associated factor 2	FAF2	2	3	3	0.0607	X / Y	0.9517	FALSE	0.8798	1.0294	0.264159	0.162571	-0.0215	0.0011638
993	P16930	FAAA_HUMAN	Fumarylacetoacetase	FAH	2	6	11	0.0239	X / Y	1.2217	FALSE	0.9806	1.5221	0.181131	0.000134422	0.087	0.00911257
994	Q6P587	FAHD1_HUMAN	Acylpyruvase FAHD1, mitochondrial	FAHD1	2	4	7	0.1384	X / Y	1.0617	FALSE	0.9441	1.1941	0.304996	0.0569734	0.026	0.00260253
995	Q6P2I3, Q96GK7	FAH2A_HUMAN, FAH2B_HUMAN	Fumarylacetoacetate hydrolase domain-containing protein 2A, Fumarylacetoacetate hydrolase domain-containing protein 2B	FAHD2A, FAHD2B	2	6	9	0.0414	X / Y	1.0757	FALSE	0.9557	1.2109	0.268685	0.000209203	0.0317	0.00264186
996	Q9BWQ8	LFG2_HUMAN	Protein lifeguard 2	FAIM2	2	2	2	0.0443	X / Y	0.7403	FALSE	0.5824	0.9409	0.104946	4.2681e-07	-0.1306	0.0108521
997	Q9H098	F107B_HUMAN	Protein FAM107B	FAM107B	2	2	2	0.0916	X / Y	1.0551	FALSE	0.9813	1.1344	0.229788	0.0104596	0.0233	0.000991726
998	Q9NRY5	F1142_HUMAN	Protein FAM114A2	FAM114A2	2	3	3	0.0178	X / Y	1.0219	FALSE	0.9106	1.1467	0.425489	0.147189	0.0094	0.00250545
999	Q9NZB2	F120A_HUMAN	Constitutive coactivator of PPAR-gamma-like protein 1	FAM120A	2	7	7	0.0098	X / Y	0.9509	FALSE	0.8694	1.0399	0.286716	0.0269015	-0.0219	0.00151132
1000	Q9NX05	F120C_HUMAN	Constitutive coactivator of PPAR-gamma-like protein 2	FAM120C	2	1	1	0.0128	X / Y	0.7825	FALSE	0.6687	0.9157	0.0592855	3.03759e-06	-0.1065	0.00465691
1001	Q96TA1	NIBL1_HUMAN	Niban-like protein 1	FAM129B	2	5	5	0.0214	X / Y	1.1048	FALSE	0.9058	1.3475	0.307877	0.00089688	0.0433	0.00743808
1002	Q96C01	F136A_HUMAN	Protein FAM136A	FAM136A	2	2	2	0.058	X / Y	0.907	TRUE	0.8652	0.9508	0.0191739	0.000795529	-0.0424	0.000418962
1003	Q9Y6X4	F169A_HUMAN	Soluble lamin-associated protein of 75 kDa	FAM169A	2	6	6	0.0179	X / Y	0.993	FALSE	0.8893	1.1088	0.474576	0.0584381	-0.0031	0.00229419
1004	Q5VUB5	F1711_HUMAN	Protein FAM171A1	FAM171A1	2	3	3	0.0135	X / Y	0.929	FALSE	0.8655	0.9971	0.148839	0.0176624	-0.032	0.000943773
1005	Q6P995	F171B_HUMAN	Protein FAM171B	FAM171B	2	6	6	0.0109	X / Y	0.9439	FALSE	0.8436	1.0563	0.303906	0.209412	-0.0251	0.00238421
1006	Q9BRX8	F213A_HUMAN	Redox-regulatory protein FAM213A	FAM213A	2	4	8	0.0524	X / Y	1.0062	FALSE	0.8581	1.1798	0.484616	0.0077456	0.0027	0.0047794
1007	Q8TBF2	PGFS_HUMAN	Prostamide/prostaglandin F synthase	FAM213B	2	5	6	0.0556	X / Y	0.9506	FALSE	0.8666	1.0427	0.29185	0.0378476	-0.022	0.00161263
1008	Q641Q2	FA21A_HUMAN	WASH complex subunit FAM21A	FAM21A	2	2	2	0.0052	X / Y	1.1272	FALSE	1.0079	1.2607	0.142248	0.000322027	0.052	0.00236136
1009	Q9H0Q0	FA49A_HUMAN	Protein FAM49A	FAM49A	2	5	6	0.0681	X / Y	0.8404	TRUE	0.8007	0.8821	0.00016558	4.42353e-05	-0.0755	0.000442595
1010	Q9NUQ9	FA49B_HUMAN	Protein FAM49B	FAM49B	2	9	15	0.0432	X / Y	0.9706	FALSE	0.8963	1.051	0.353848	0.0206679	-0.013	0.00119602
1011	Q6ZS17	FA65A_HUMAN	Protein FAM65A	FAM65A	2	2	2	0.0074	X / Y	1.0708	FALSE	0.9945	1.153	0.1773	0.000941027	0.0297	0.00103042
1012	Q8NCA5	FA98A_HUMAN	Protein FAM98A	FAM98A	2	1	1	0.0366	X / Y	1.1904	FALSE	0.8211	1.7258	0.319407	0.000119343	0.0757	0.0260113
1013	Q52LJ0	FA98B_HUMAN	Protein FAM98B	FAM98B	2	3	4	0.0333	X / Y	0.9508	FALSE	0.8571	1.0547	0.313256	0.00809248	-0.0219	0.00202997
1014	Q9Y4F1	FARP1_HUMAN	FERM, RhoGEF and pleckstrin domain-containing protein 1	FARP1	2	8	14	0.0105	X / Y	1.0161	FALSE	0.884	1.1678	0.45442	0.0564109	0.0069	0.00365412
1015	Q9Y285	SYFA_HUMAN	Phenylalanine--tRNA ligase alpha subunit	FARSA	2	5	7	0.0591	X / Y	0.8366	TRUE	0.7554	0.9266	0.0403372	2.77773e-06	-0.0775	0.00196774
1016	Q9NSD9	SYFB_HUMAN	Phenylalanine--tRNA ligase beta subunit	FARSB	2	12	18	0.0153	X / Y	0.8099	TRUE	0.7818	0.8391	1.28202e-09	1.04036e-07	-0.0915	0.000236138
1017	P49327	FAS_HUMAN	Fatty acid synthase	FASN	2	42	57	0.0044	X / Y	0.923	FALSE	0.8774	0.971	0.0570163	0.00517187	-0.0348	0.000484771
1018	P23142	FBLN1_HUMAN	Fibulin-1	FBLN1	2	4	4	0.0156	X / Y	1.1037	FALSE	0.9864	1.2349	0.189998	0.00228738	0.0428	0.00238116
1019	P35555	FBN1_HUMAN	Fibrillin-1 [Cleaved into: Asprosin]	FBN1	2	2	2	0.0031	X / Y	1.5645	FALSE	0.753	3.2507	0.270254	2.3925e-08	0.1944	0.100865
1020	Q9UK22	FBX2_HUMAN	F-box only protein 2	FBXO2	2	10	20	0.0507	X / Y	1.0998	FALSE	0.9926	1.2186	0.176734	0.000993444	0.0413	0.00198383
1021	O94952	FBX21_HUMAN	F-box only protein 21	FBXO21	2	2	2	0.0127	X / Y	0.8504	TRUE	0.7763	0.9316	0.037701	4.92742e-05	-0.0704	0.00156654
1022	Q8TF61	FBX41_HUMAN	F-box only protein 41	FBXO41	2	2	2	0.0194	X / Y	1.041	FALSE	0.9369	1.1568	0.35147	0.127926	0.0175	0.00209615
1023	Q9Y6R7	FCGBP_HUMAN	IgGFc-binding protein	FCGBP	2	4	4	0.0019	X / Y	0.9215	FALSE	0.7067	1.2016	0.37906	2.84892e-09	-0.0355	0.0132887
1024	P08637	FCG3A_HUMAN	Low affinity immunoglobulin gamma Fc region receptor III-A	FCGR3A	2	2	3	0.0433	X / Y	1.1051	FALSE	0.9376	1.3024	0.271547	0.0323328	0.0434	0.00509095
1025	P14324	FPPS_HUMAN	Farnesyl pyrophosphate synthase	FDPS	2	4	8	0.0286	X / Y	0.9425	FALSE	0.8322	1.0673	0.316942	0.0191536	-0.0257	0.00292014
1026	P22570	ADRO_HUMAN	NADPH:adrenodoxin oxidoreductase, mitochondrial	FDXR	2	7	7	0.0448	X / Y	1.0757	FALSE	1.0157	1.1393	0.101845	0.00133417	0.0317	0.000622272
1027	P22830	HEMH_HUMAN	Ferrochelatase, mitochondrial	FECH	2	2	2	0.0355	X / Y	1.0047	FALSE	0.8859	1.1395	0.485071	0.16299	0.002	0.00298862
1028	Q96AC1	FERM2_HUMAN	Fermitin family homolog 2	FERMT2	2	10	16	0.0191	X / Y	1.0204	FALSE	0.9339	1.1151	0.40972	0.309082	0.0088	0.00148319
1029	P02671	FIBA_HUMAN	Fibrinogen alpha chain [Cleaved into: Fibrinopeptide A; Fibrinogen alpha chain]	FGA	2	24	40	0.015	X / Y	1.2997	FALSE	0.8064	2.0949	0.291428	1.48644e-08	0.1139	0.0429769
1030	P02675	FIBB_HUMAN	Fibrinogen beta chain [Cleaved into: Fibrinopeptide B; Fibrinogen beta chain]	FGB	2	13	25	0.0367	X / Y	1.1988	FALSE	0.8827	1.628	0.276767	4.08552e-08	0.0787	0.0176647
1031	Q96M96	FGD4_HUMAN	FYVE, RhoGEF and PH domain-containing protein 4	FGD4	2	3	3	0.0078	X / Y	1.0786	FALSE	1.0272	1.1326	0.0605199	0.00556881	0.0329	0.000449754
1032	P05230	FGF1_HUMAN	Fibroblast growth factor 1	FGF1	2	3	3	0.071	X / Y	1.1182	FALSE	1.0357	1.2072	0.0724303	3.85021e-05	0.0485	0.00110693
1033	P22607, P21802, P22455	FGFR2_HUMAN, FGFR3_HUMAN, FGFR4_HUMAN	Fibroblast growth factor receptor 2, Fibroblast growth factor receptor 3, Fibroblast growth factor receptor 4	FGFR2, FGFR3, FGFR4	3	1	1	0.0161	X / Y	0.9984	FALSE	0.8671	1.1495	0.495356	0.365982	-0.0007	0.00374765
1034	P02679	FIBG_HUMAN	Fibrinogen gamma chain	FGG	2	15	20	0.0464	X / Y	1.2961	FALSE	0.8768	1.9158	0.253485	1.14145e-08	0.1126	0.0288073
1035	P07954	FUMH_HUMAN	Fumarate hydratase, mitochondrial	FH	2	17	32	0.0196	X / Y	1.0227	FALSE	0.9641	1.0848	0.35206	0.179248	0.0097	0.000656128
1036	Q13642	FHL1_HUMAN	Four and a half LIM domains protein 1	FHL1	2	16	36	0.0217	X / Y	1.1494	FALSE	0.9891	1.3356	0.176954	0.000312758	0.0605	0.00425293
1037	O43427	FIBP_HUMAN	Acidic fibroblast growth factor intracellular-binding protein	FIBP	2	2	2	0.044	X / Y	0.8139	TRUE	0.7743	0.8555	1.79725e-05	1.76211e-07	-0.0894	0.000468602
1038	Q9Y3D6	FIS1_HUMAN	Mitochondrial fission 1 protein	FIS1	2	5	12	0.0461	X / Y	0.9338	FALSE	0.8498	1.0262	0.234014	0.026642	-0.0297	0.00167763
1039	Q96AY3	FKB10_HUMAN	Peptidyl-prolyl cis-trans isomerase FKBP10	FKBP10	2	2	2	0.0172	X / Y	1.1683	FALSE	1.0004	1.3643	0.158084	7.75661e-05	0.0675	0.00453977
1040	P62942	FKB1A_HUMAN	Peptidyl-prolyl cis-trans isomerase FKBP1A	FKBP1A	2	4	9	0.1204	X / Y	0.9964	FALSE	0.9076	1.0938	0.484488	0.16394	-0.0016	0.00164245
1041	P26885	FKBP2_HUMAN	Peptidyl-prolyl cis-trans isomerase FKBP2	FKBP2	2	3	5	0.0493	X / Y	0.9062	FALSE	0.8302	0.9891	0.130224	0.000716089	-0.0428	0.00144531
1042	Q00688	FKBP3_HUMAN	Peptidyl-prolyl cis-trans isomerase FKBP3	FKBP3	2	4	4	0.0357	X / Y	0.9949	FALSE	0.941	1.0518	0.46311	0.675072	-0.0022	0.00058422
1043	Q02790	FKBP4_HUMAN	Peptidyl-prolyl cis-trans isomerase FKBP4	FKBP4	2	10	19	0.0458	X / Y	0.9152	FALSE	0.7631	1.0974	0.312724	0.0181692	-0.0385	0.00622289
1044	Q13451	FKBP5_HUMAN	Peptidyl-prolyl cis-trans isomerase FKBP5	FKBP5	2	3	3	0.0219	X / Y	1.2032	FALSE	1.048	1.3814	0.0902343	0.00083891	0.0803	0.0035985
1045	Q14318	FKBP8_HUMAN	Peptidyl-prolyl cis-trans isomerase FKBP8	FKBP8	2	3	3	0.034	X / Y	0.8603	TRUE	0.8257	0.8964	0.000125062	1.26288e-05	-0.0653	0.000318357
1046	Q8NFF5	FAD1_HUMAN	FAD synthase	FLAD1	2	2	2	0.0256	X / Y	1.2046	FALSE	1.0735	1.3517	0.0531396	4.103e-06	0.0808	0.0025042
1047	Q13045	FLII_HUMAN	Protein flightless-1 homolog	FLII	2	7	7	0.0071	X / Y	0.9063	FALSE	0.844	0.9731	0.0831997	0.0010487	-0.0428	0.000954318
1048	P21333	FLNA_HUMAN	Filamin-A	FLNA	2	46	66	0.0064	X / Y	1.2736	FALSE	1.059	1.5318	0.0949619	2.37891e-08	0.105	0.00642267
1049	O75369	FLNB_HUMAN	Filamin-B	FLNB	2	26	34	0.0038	X / Y	1.0968	FALSE	0.917	1.3118	0.302874	0.000479662	0.0401	0.00604472
1050	Q14315	FLNC_HUMAN	Filamin-C	FLNC	2	23	30	0.0037	X / Y	1.1567	FALSE	0.9204	1.4538	0.262067	2.05348e-06	0.0632	0.00985521
1051	O75955	FLOT1_HUMAN	Flotillin-1	FLOT1	2	10	15	0.0258	X / Y	0.89	FALSE	0.8164	0.9704	0.0888302	8.68129e-05	-0.0506	0.00140827
1052	Q14254	FLOT2_HUMAN	Flotillin-2	FLOT2	2	13	14	0.028	X / Y	0.87	TRUE	0.8132	0.9308	0.0195553	6.71655e-05	-0.0605	0.000859587
1053	Q9NZ56	FMN2_HUMAN	Formin-2	FMN2	2	2	2	0.0058	X / Y	1.0005	FALSE	0.893	1.1209	0.498283	0.407725	0.0002	0.00243683
1054	Q96PY5	FMNL2_HUMAN	Formin-like protein 2	FMNL2	2	10	11	0.0175	X / Y	0.9903	FALSE	0.9369	1.0467	0.429966	0.0472669	-0.0042	0.000579848
1055	Q06828	FMOD_HUMAN	Fibromodulin	FMOD	2	3	5	0.0293	X / Y	0.9102	FALSE	0.782	1.0593	0.26758	0.013793	-0.0409	0.00434449
1056	Q06787	FMR1_HUMAN	Synaptic functional regulator FMR1	FMR1	2	3	4	0.0222	X / Y	1.0313	FALSE	0.9766	1.0891	0.285607	0.330743	0.0134	0.000560017
1057	P02751	FINC_HUMAN	Fibronectin	FN1	2	7	8	0.0042	X / Y	1.2165	FALSE	0.9207	1.6073	0.240852	2.35801e-06	0.0851	0.0146371
1058	Q9H479	FN3K_HUMAN	Fructosamine-3-kinase	FN3K	2	5	10	0.0453	X / Y	0.9428	FALSE	0.8781	1.0123	0.20381	0.00339399	-0.0256	0.000952937
1059	Q9HA64	KT3K_HUMAN	Ketosamine-3-kinase	FN3KRP	2	4	6	0.0259	X / Y	0.9987	FALSE	0.8674	1.1498	0.496292	0.0367947	-0.0006	0.00374481
1060	Q96RU3	FNBP1_HUMAN	Formin-binding protein 1	FNBP1	2	3	4	0.0162	X / Y	1.056	FALSE	1.0134	1.1002	0.0925524	0.0205837	0.0236	0.000318344
1061	P49354	FNTA_HUMAN	Protein farnesyltransferase/geranylgeranyltransferase type-1 subunit alpha	FNTA	2	4	4	0.0185	X / Y	1.1221	FALSE	1.0423	1.208	0.0591465	0.00168251	0.05	0.00102564
1062	P14207	FOLR2_HUMAN	Folate receptor beta	FOLR2	2	2	2	0.0431	X / Y	0.9864	FALSE	0.7214	1.3487	0.482551	0.0212887	-0.0059	0.018462
1063	Q16658	FSCN1_HUMAN	Fascin	FSCN1	2	22	50	0.0203	X / Y	0.9044	FALSE	0.8235	0.9932	0.141686	0.000250789	-0.0436	0.00165488
1064	Q9BTV5	FSD1_HUMAN	Fibronectin type III and SPRY domain-containing protein 1	FSD1	2	2	2	0.0282	X / Y	0.8889	FALSE	0.8155	0.9688	0.085546	0.000313422	-0.0512	0.00139769
1065	Q9BXM9	FSD1L_HUMAN	FSD1-like protein	FSD1L	2	3	4	0.0283	X / Y	1.0265	FALSE	0.8181	1.288	0.454133	0.0171065	0.0114	0.00971665
1066	P02794	FRIH_HUMAN	Ferritin heavy chain	FTH1	2	6	8	0.071	X / Y	0.9608	FALSE	0.8127	1.1359	0.405596	0.00064894	-0.0174	0.00528304
1067	Q9C0B1	FTO_HUMAN	Alpha-ketoglutarate-dependent dioxygenase FTO	FTO	2	3	4	0.0218	X / Y	1.0053	FALSE	0.8853	1.1415	0.483424	0.0250305	0.0023	0.00304521
1068	Q96AE4	FUBP1_HUMAN	Far upstream element-binding protein 1	FUBP1	2	10	13	0.0186	X / Y	0.954	FALSE	0.875	1.0401	0.292936	0.798356	-0.0205	0.00140986
1069	Q96I24	FUBP3_HUMAN	Far upstream element-binding protein 3	FUBP3	2	8	11	0.0175	X / Y	1.1381	TRUE	1.0756	1.2042	0.0109919	0.000195231	0.0562	0.000601335
1070	Q8N0W3	FUK_HUMAN	L-fucose kinase	FUK	2	2	2	0.0194	X / Y	1.108	FALSE	0.9184	1.3369	0.292354	0.00518716	0.0446	0.00664735
1071	P35637	FUS_HUMAN	RNA-binding protein FUS	FUS	2	5	9	0.0228	X / Y	0.9393	FALSE	0.8558	1.031	0.250662	0.637688	-0.0272	0.00163484
1072	P51114	FXR1_HUMAN	Fragile X mental retardation syndrome-related protein 1	FXR1	2	3	3	0.0161	X / Y	0.9279	FALSE	0.7934	1.0853	0.316451	0.351375	-0.0325	0.00462658
1073	Q9BQS8	FYCO1_HUMAN	FYVE and coiled-coil domain-containing protein 1	FYCO1	2	1	1	0.0095	X / Y	1.2823	TRUE	1.1597	1.4179	0.00667769	7.13057e-08	0.108	0.00190556
1074	P06241	FYN_HUMAN	Tyrosine-protein kinase Fyn	FYN	2	3	3	0.0223	X / Y	1.0345	FALSE	0.9507	1.1258	0.344003	0.0561461	0.0147	0.00134721
1075	Q13283	G3BP1_HUMAN	Ras GTPase-activating protein-binding protein 1	G3BP1	2	3	4	0.0322	X / Y	1.1551	FALSE	1.0349	1.2893	0.0947714	2.4336e-05	0.0626	0.00227856
1076	Q9UN86	G3BP2_HUMAN	Ras GTPase-activating protein-binding protein 2	G3BP2	2	7	8	0.0145	X / Y	0.9523	FALSE	0.866	1.0472	0.303408	0.0318426	-0.0212	0.00170181
1077	P11413	G6PD_HUMAN	Glucose-6-phosphate 1-dehydrogenase	G6PD	2	15	19	0.0291	X / Y	1.1046	FALSE	1.0394	1.1739	0.0509035	0.00169673	0.0432	0.000697572
1078	P10253	LYAG_HUMAN	Lysosomal alpha-glucosidase	GAA	2	2	3	0.0105	X / Y	1.0726	FALSE	0.9084	1.2663	0.336594	0.23904	0.0304	0.00520109
1079	Q13480	GAB1_HUMAN	GRB2-associated-binding protein 1	GAB1	2	2	2	0.0346	X / Y	1.1846	TRUE	1.0816	1.2974	0.0312662	2.60419e-05	0.0736	0.00156027
1080	P60520	GBRL2_HUMAN	Gamma-aminobutyric acid receptor-associated protein-like 2	GABARAPL2	2	5	9	0.0513	X / Y	0.9553	FALSE	0.8454	1.0794	0.354003	0.0157643	-0.0199	0.00281717
1081	O75899	GABR2_HUMAN	Gamma-aminobutyric acid type B receptor subunit 2	GABBR2	2	2	2	0.0149	X / Y	0.941	FALSE	0.8367	1.0582	0.302211	0.0531477	-0.0264	0.00260016
1082	P47870	GBRB2_HUMAN	Gamma-aminobutyric acid receptor subunit beta-2	GABRB2	2	2	3	0.0234	X / Y	0.7042	TRUE	0.6592	0.7523	5.48306e-08	1.54223e-09	-0.1523	0.000822514
1083	Q99259	DCE1_HUMAN	Glutamate decarboxylase 1	GAD1	2	4	5	0.0236	X / Y	0.7755	TRUE	0.7105	0.8465	0.00185255	4.74803e-08	-0.1104	0.00144753
1084	Q05329	DCE2_HUMAN	Glutamate decarboxylase 2	GAD2	2	9	14	0.0137	X / Y	0.8208	FALSE	0.7265	0.9274	0.0528534	3.17956e-07	-0.0858	0.00280985
1085	O14976	GAK_HUMAN	Cyclin-G-associated kinase	GAK	2	8	8	0.0168	X / Y	0.9334	FALSE	0.8748	0.9959	0.143809	0.00284219	-0.0299	0.000792244
1086	P51570	GALK1_HUMAN	Galactokinase	GALK1	2	3	4	0.023	X / Y	1.0307	FALSE	0.9232	1.1508	0.391783	0.00201939	0.0131	0.00229149
1087	Q96C23	GALM_HUMAN	Aldose 1-epimerase	GALM	2	2	2	0.0497	X / Y	1.1297	FALSE	1.029	1.2402	0.0957121	0.000228474	0.053	0.00164284
1088	P07902	GALT_HUMAN	Galactose-1-phosphate uridylyltransferase	GALT	2	3	3	0.0396	X / Y	1.2287	TRUE	1.1333	1.3321	0.00542287	3.71208e-06	0.0894	0.00123225
1089	Q14353	GAMT_HUMAN	Guanidinoacetate N-methyltransferase	GAMT	2	3	5	0.0678	X / Y	1.059	FALSE	0.9051	1.2392	0.357504	0.0313099	0.0249	0.00465487
1090	Q14697	GANAB_HUMAN	Neutral alpha-glucosidase AB	GANAB	2	11	12	0.0095	X / Y	0.9309	FALSE	0.8789	0.986	0.106417	0.0166246	-0.0311	0.000622856
1091	P17677	NEUM_HUMAN	Neuromodulin	GAP43	2	7	19	0.0378	X / Y	0.8457	FALSE	0.6782	1.0545	0.223736	2.99011e-06	-0.0728	0.00918226
1092	P04406	G3P_HUMAN	Glyceraldehyde-3-phosphate dehydrogenase	GAPDH	2	27	214	0.0388	X / Y	1.0353	FALSE	0.9601	1.1165	0.322774	0.0942905	0.0151	0.00107431
1093	Q14C86	GAPD1_HUMAN	GTPase-activating protein and VPS9 domain-containing protein 1	GAPVD1	2	5	5	0.0068	X / Y	0.9885	FALSE	0.9313	1.0492	0.42298	0.193099	-0.005	0.000669399
1094	P41250	SYG_HUMAN	Glycine--tRNA ligase	GARS	2	11	12	0.0108	X / Y	0.9146	FALSE	0.8418	0.9936	0.140749	0.0147784	-0.0388	0.00129582
1095	P22102	PUR2_HUMAN	Trifunctional purine biosynthetic protein adenosine-3 [Includes: Phosphoribosylamine--glycine ligase	GART	2	13	15	0.0079	X / Y	1.0853	FALSE	0.9662	1.2192	0.240694	0.0230071	0.0356	0.00255078
1096	O60861	GAS7_HUMAN	Growth arrest-specific protein 7	GAS7	2	6	6	0.0336	X / Y	0.9506	FALSE	0.8936	1.0113	0.206423	0.123983	-0.022	0.000721599
1097	O75879	GATB_HUMAN	Glutamyl-tRNA(Gln) amidotransferase subunit B, mitochondrial	GATB	2	2	2	0.0395	X / Y	1.0056	FALSE	0.9147	1.1056	0.476488	0.279087	0.0024	0.00169459
1098	P50440	GATM_HUMAN	Glycine amidinotransferase, mitochondrial	GATM	2	10	14	0.0331	X / Y	1.0832	FALSE	0.9623	1.2192	0.249684	0.0101306	0.0347	0.00263855
1099	P04062	GLCM_HUMAN	Glucosylceramidase	GBA	2	2	2	0.0243	X / Y	0.9562	FALSE	0.8955	1.021	0.247161	0.0619463	-0.0195	0.000811029
1100	O75323	NIPS2_HUMAN	Protein NipSnap homolog 2	GBAS	2	7	10	0.035	X / Y	0.8501	TRUE	0.7861	0.9195	0.0191644	2.95924e-05	-0.0705	0.0011587
1101	Q04446	GLGB_HUMAN	1,4-alpha-glucan-branching enzyme	GBE1	2	4	4	0.0242	X / Y	0.9376	FALSE	0.8468	1.0382	0.263584	0.0343427	-0.028	0.00195741
1102	Q92538	GBF1_HUMAN	Golgi-specific brefeldin A-resistance guanine nucleotide exchange factor 1	GBF1	2	5	5	0.0097	X / Y	1.0313	FALSE	0.9736	1.0925	0.295971	0.13246	0.0134	0.000625229
1103	P32455	GBP1_HUMAN	Guanylate-binding protein 1	GBP1	2	5	5	0.0152	X / Y	0.984	FALSE	0.7958	1.2168	0.469768	0.0282232	-0.007	0.00849994
1104	P02774	VTDB_HUMAN	Vitamin D-binding protein	GC	2	4	6	0.0316	X / Y	1.1182	FALSE	0.8806	1.4199	0.320058	0.00208239	0.0485	0.0107637
1105	P28676	GRAN_HUMAN	Grancalcin	GCA	2	3	5	0.0461	X / Y	0.9785	FALSE	0.8695	1.1012	0.427113	0.151637	-0.0094	0.00263286
1106	Q92947	GCDH_HUMAN	Glutaryl-CoA dehydrogenase, mitochondrial	GCDH	2	6	10	0.016	X / Y	1.0575	FALSE	0.9556	1.1704	0.290599	0.0505582	0.0243	0.00193932
1107	P48506	GSH1_HUMAN	Glutamate--cysteine ligase catalytic subunit	GCLC	2	11	14	0.0235	X / Y	1.0708	FALSE	0.9804	1.1695	0.219109	0.0261709	0.0297	0.00146786
1108	Q92616	GCN1_HUMAN	eIF-2-alpha kinase activator GCN1	GCN1	2	3	3	0.0071	X / Y	1.0711	FALSE	0.9379	1.2231	0.30248	0.0100951	0.0298	0.00332229
1109	Q9Y2T3	GUAD_HUMAN	Guanine deaminase	GDA	2	18	36	0.0352	X / Y	0.953	FALSE	0.8537	1.0638	0.330792	0.00414598	-0.0209	0.00228162
1110	Q8TB36	GDAP1_HUMAN	Ganglioside-induced differentiation-associated protein 1	GDAP1	2	8	11	0.0391	X / Y	0.9502	FALSE	0.7484	1.2064	0.415264	0.00177798	-0.0222	0.0107538
1111	P31150	GDIA_HUMAN	Rab GDP dissociation inhibitor alpha	GDI1	2	17	39	0.0157	X / Y	0.9743	FALSE	0.9006	1.054	0.370133	0.0898785	-0.0113	0.00116704
1112	P50395	GDIB_HUMAN	Rab GDP dissociation inhibitor beta	GDI2	2	13	29	0.0157	X / Y	1.0326	FALSE	0.9233	1.1549	0.387194	0.318088	0.0139	0.00236313
1113	Q8N9F7	GDPD1_HUMAN	Glycerophosphodiester phosphodiesterase domain-containing protein 1	GDPD1	2	2	2	0.0605	X / Y	0.9896	FALSE	0.8563	1.1437	0.471289	0.049309	-0.0045	0.00395031
1114	Q8WTR4	GDPD5_HUMAN	Glycerophosphodiester phosphodiesterase domain-containing protein 5	GDPD5	2	2	2	0.0248	X / Y	0.9608	FALSE	0.8688	1.0626	0.345787	0.0891748	-0.0173	0.00191259
1115	P14136	GFAP_HUMAN	Glial fibrillary acidic protein	GFAP	2	50	425	0.0417	X / Y	1.2694	TRUE	1.1459	1.4062	0.0099043	2.65185e-08	0.1036	0.00197681
1116	Q96RP9	EFGM_HUMAN	Elongation factor G, mitochondrial	GFM1	2	3	3	0.012	X / Y	1.1317	FALSE	0.9484	1.3505	0.241923	5.03682e-05	0.0537	0.00589128
1117	Q969S9	RRF2M_HUMAN	Ribosome-releasing factor 2, mitochondrial	GFM2	2	3	3	0.018	X / Y	0.9433	FALSE	0.8015	1.1101	0.360012	0.194081	-0.0254	0.00500226
1118	Q06210	GFPT1_HUMAN	Glutamine--fructose-6-phosphate aminotransferase [isomerizing] 1	GFPT1	2	2	2	0.0114	X / Y	0.9454	FALSE	0.776	1.1519	0.388203	0.00467408	-0.0244	0.0073598
1119	O00451	GFRA2_HUMAN	GDNF family receptor alpha-2	GFRA2	2	4	6	0.0194	X / Y	0.7846	FALSE	0.6706	0.918	0.061176	1.36815e-05	-0.1053	0.00464837
1120	P36269	GGT5_HUMAN	Gamma-glutamyltransferase 5	GGT5	2	3	4	0.0222	X / Y	0.9627	FALSE	0.819	1.1316	0.407071	0.0545738	-0.0165	0.00493009
1121	Q9UJ14	GGT7_HUMAN	Gamma-glutamyltransferase 7	GGT7	2	2	3	0.0257	X / Y	0.8462	TRUE	0.7864	0.9106	0.011351	4.59356e-06	-0.0725	0.00101321
1122	P01241	SOMA_HUMAN	Somatotropin	GH1	2	7	10	0.0876	X / Y	0.8856	FALSE	0.3466	2.2627	0.448459	0.000849198	-0.0528	0.165984
1123	O14908	GIPC1_HUMAN	PDZ domain-containing protein GIPC1	GIPC1	2	3	3	0.042	X / Y	1.0734	FALSE	1.0021	1.1497	0.151419	0.111404	0.0307	0.000890373
1124	Q9Y2X7	GIT1_HUMAN	ARF GTPase-activating protein GIT1	GIT1	2	13	19	0.0171	X / Y	0.9593	FALSE	0.9021	1.0201	0.249328	0.0454377	-0.0181	0.000712148
1125	Q14161	GIT2_HUMAN	ARF GTPase-activating protein GIT2	GIT2	2	1	1	0.0198	X / Y	1.0096	FALSE	0.9394	1.0852	0.447045	0.465005	0.0042	0.000981237
1126	P17302	CXA1_HUMAN	Gap junction alpha-1 protein	GJA1	2	13	30	0.0209	X / Y	1.0961	FALSE	0.905	1.3277	0.31594	0.00925858	0.0399	0.00692537
1127	Q14409, P32189	GLPK3_HUMAN, GLPK_HUMAN	Glycerol kinase, Glycerol kinase 3	GK, GK3P	2	2	3	0.0216	X / Y	0.9064	FALSE	0.8239	0.9972	0.151662	0.00069014	-0.0427	0.00171817
1128	P23378	GCSP_HUMAN	Glycine dehydrogenase	GLDC	2	2	2	0.0157	X / Y	0.9434	FALSE	0.8151	1.0919	0.345144	0.00530393	-0.0253	0.00402876
1129	Q92896	GSLG1_HUMAN	Golgi apparatus protein 1	GLG1	2	6	8	0.0102	X / Y	1.0051	FALSE	0.9142	1.105	0.478739	0.11696	0.0022	0.00169342
1130	Q9H4G4	GAPR1_HUMAN	Golgi-associated plant pathogenesis-related protein 1	GLIPR2	2	3	6	0.1104	X / Y	1.036	FALSE	0.9343	1.1487	0.365998	0.328767	0.0154	0.00201176
1131	Q04760	LGUL_HUMAN	Lactoylglutathione lyase	GLO1	2	12	25	0.0543	X / Y	1.0664	FALSE	0.9445	1.204	0.298124	0.0508915	0.0279	0.00277758
1132	Q9HC38	GLOD4_HUMAN	Glyoxalase domain-containing protein 4	GLOD4	2	12	28	0.0224	X / Y	1.0918	FALSE	0.984	1.2115	0.199028	0.0104884	0.0382	0.00203884
1133	P35754	GLRX1_HUMAN	Glutaredoxin-1	GLRX	2	2	5	0.0566	X / Y	1.0405	FALSE	0.8773	1.2341	0.408036	0.0387759	0.0172	0.00549246
1134	O76003	GLRX3_HUMAN	Glutaredoxin-3	GLRX3	2	5	8	0.0269	X / Y	0.9966	FALSE	0.9184	1.0814	0.483315	0.547579	-0.0015	0.00125796
1135	Q86SX6	GLRX5_HUMAN	Glutaredoxin-related protein 5, mitochondrial	GLRX5	2	2	5	0.0382	X / Y	1.1492	FALSE	1.0012	1.319	0.156497	0.00403667	0.0604	0.00358167
1136	O94925	GLSK_HUMAN	Glutaminase kidney isoform, mitochondrial	GLS	2	11	16	0.0314	X / Y	0.8556	FALSE	0.7109	1.0297	0.199865	1.93232e-07	-0.0677	0.00647232
1137	Q9NZD2	GLTP_HUMAN	Glycolipid transfer protein	GLTP	2	4	4	0.0431	X / Y	0.9473	FALSE	0.8393	1.0691	0.327239	0.0191473	-0.0235	0.00276099
1138	P00367	DHE3_HUMAN	Glutamate dehydrogenase 1, mitochondrial	GLUD1	2	25	63	0.0269	X / Y	1.0439	FALSE	0.9393	1.1602	0.342035	0.157016	0.0187	0.00210296
1139	P15104	GLNA_HUMAN	Glutamine synthetase	GLUL	2	18	42	0.0295	X / Y	1.042	FALSE	0.7995	1.358	0.438328	0.0840388	0.0179	0.0132325
1140	Q5SZD4	GLYL3_HUMAN	Glycine N-acyltransferase-like protein 3	GLYATL3	2	2	2	0.059	X / Y	1.2345	FALSE	0.4543	3.3548	0.416541	1.46679e-08	0.0915	0.188504
1141	O60547	GMDS_HUMAN	GDP-mannose 4,6 dehydratase	GMDS	2	2	2	0.0296	X / Y	0.861	TRUE	0.8253	0.8983	0.000206747	6.13986e-06	-0.065	0.000338525
1142	P60983	GMFB_HUMAN	Glia maturation factor beta	GMFB	2	5	8	0.0775	X / Y	1.0147	FALSE	0.9783	1.0525	0.344432	0.534055	0.0064	0.000252047
1143	Q9Y5P6	GMPPB_HUMAN	Mannose-1-phosphate guanyltransferase beta	GMPPB	2	6	7	0.0556	X / Y	1.052	FALSE	0.9857	1.1227	0.217984	0.132882	0.022	0.000798854
1144	P36959	GMPR1_HUMAN	GMP reductase 1	GMPR	2	4	4	0.0203	X / Y	1.4169	TRUE	1.2003	1.6724	0.0178148	1.25968e-11	0.1513	0.00518715
1145	Q9P2T1	GMPR2_HUMAN	GMP reductase 2	GMPR2	2	5	5	0.0201	X / Y	1.0994	FALSE	0.952	1.2696	0.255087	5.01526e-05	0.0412	0.00390699
1146	P49915	GUAA_HUMAN	GMP synthase [glutamine-hydrolyzing]	GMPS	2	5	6	0.0159	X / Y	0.917	TRUE	0.8747	0.9613	0.0330896	0.00064117	-0.0376	0.000419642
1147	P29992	GNA11_HUMAN	Guanine nucleotide-binding protein subunit alpha-11	GNA11	2	5	6	0.0306	X / Y	1.0066	FALSE	0.9262	1.094	0.468603	0.253974	0.0028	0.00130794
1148	Q03113	GNA12_HUMAN	Guanine nucleotide-binding protein subunit alpha-12	GNA12	2	1	2	0.0289	X / Y	0.9303	FALSE	0.8285	1.0445	0.266377	0.00318534	-0.0314	0.00253146
1149	Q14344	GNA13_HUMAN	Guanine nucleotide-binding protein subunit alpha-13	GNA13	2	9	15	0.0557	X / Y	1.0732	FALSE	0.9937	1.1591	0.179176	0.00318457	0.0307	0.00111718
1150	P63096	GNAI1_HUMAN	Guanine nucleotide-binding protein G(i) subunit alpha-1	GNAI1	2	4	7	0.0367	X / Y	0.8851	FALSE	0.8027	0.976	0.105954	3.37415e-06	-0.053	0.00180298
1151	P04899	GNAI2_HUMAN	Guanine nucleotide-binding protein G(i) subunit alpha-2	GNAI2	2	7	15	0.0366	X / Y	0.9608	FALSE	0.9053	1.0197	0.25055	0.0876228	-0.0174	0.000667688
1152	P08754	GNAI3_HUMAN	Guanine nucleotide-binding protein G(k) subunit alpha	GNAI3	2	3	5	0.0226	X / Y	1.1295	TRUE	1.0789	1.1825	0.00395006	0.00119097	0.0529	0.000396634
1153	P38405	GNAL_HUMAN	Guanine nucleotide-binding protein G(olf) subunit alpha	GNAL	2	4	4	0.0289	X / Y	0.9394	FALSE	0.6383	1.3825	0.435749	0.00106767	-0.0271	0.0281611
1154	P09471	GNAO_HUMAN	Guanine nucleotide-binding protein G(o) subunit alpha	GNAO1	2	11	25	0.0311	X / Y	0.8506	FALSE	0.7647	0.9461	0.0642196	6.27359e-05	-0.0703	0.00213707
1155	P50148	GNAQ_HUMAN	Guanine nucleotide-binding protein G(q) subunit alpha	GNAQ	2	7	10	0.0223	X / Y	0.8916	FALSE	0.8261	0.9623	0.066389	0.00144578	-0.0498	0.00109863
1156	Q5JWF2	GNAS1_HUMAN	Guanine nucleotide-binding protein G(s) subunit alpha isoforms XLas	GNAS	2	7	12	0.0222	X / Y	0.8977	FALSE	0.7562	1.0657	0.264686	0.000689194	-0.0469	0.0055525
1157	P19086	GNAZ_HUMAN	Guanine nucleotide-binding protein G(z) subunit alpha	GNAZ	2	11	19	0.0282	X / Y	0.8272	TRUE	0.7612	0.899	0.0113048	2.14504e-07	-0.0824	0.00130521
1158	P62873	GBB1_HUMAN	Guanine nucleotide-binding protein G(I)/G(S)/G(T) subunit beta-1	GNB1	2	8	28	0.0588	X / Y	0.9195	FALSE	0.807	1.0476	0.259855	0.0167713	-0.0365	0.00320934
1159	P62879	GBB2_HUMAN	Guanine nucleotide-binding protein G(I)/G(S)/G(T) subunit beta-2	GNB2	2	6	28	0.0588	X / Y	0.9972	FALSE	0.9398	1.0581	0.48091	0.303116	-0.0012	0.00066306
1160	Q9HAV0	GBB4_HUMAN	Guanine nucleotide-binding protein subunit beta-4	GNB4	2	5	12	0.0588	X / Y	1.0567	FALSE	0.9373	1.1915	0.322782	0.0793377	0.024	0.00271557
1161	O14775	GBB5_HUMAN	Guanine nucleotide-binding protein subunit beta-5	GNB5	2	7	11	0.0304	X / Y	0.9519	FALSE	0.904	1.0023	0.169436	0.0531856	-0.0214	0.000501923
1162	Q9UBI6	GBG12_HUMAN	Guanine nucleotide-binding protein G(I)/G(S)/G(O) subunit gamma-12	GNG12	2	2	3	0.1944	X / Y	1.1737	FALSE	1.0188	1.3521	0.128946	0.000364789	0.0695	0.00377809
1163	Q9P2W3	GBG13_HUMAN	Guanine nucleotide-binding protein G(I)/G(S)/G(O) subunit gamma-13	GNG13	2	2	2	0.1194	X / Y	1.4531	FALSE	0.9169	2.3028	0.208536	1.51696e-05	0.1623	0.0399906
1164	P59768	GBG2_HUMAN	Guanine nucleotide-binding protein G(I)/G(S)/G(O) subunit gamma-2	GNG2	2	3	5	0.1972	X / Y	0.8737	FALSE	0.7069	1.0799	0.262043	1.00749e-05	-0.0586	0.00846718
1165	P63215	GBG3_HUMAN	Guanine nucleotide-binding protein G(I)/G(S)/G(O) subunit gamma-3	GNG3	2	4	8	0.2267	X / Y	0.8522	FALSE	0.6536	1.1111	0.273272	1.30553e-06	-0.0695	0.0132781
1166	P50150	GBG4_HUMAN	Guanine nucleotide-binding protein G(I)/G(S)/G(O) subunit gamma-4	GNG4	2	5	10	0.2267	X / Y	0.8143	FALSE	0.6929	0.957	0.101587	2.5954e-05	-0.0892	0.00491604
1167	P63218	GBG5_HUMAN	Guanine nucleotide-binding protein G(I)/G(S)/G(O) subunit gamma-5	GNG5	2	2	4	0.1324	X / Y	1.1417	FALSE	0.9419	1.3838	0.245485	0.0251319	0.0575	0.00697798
1168	O60262	GBG7_HUMAN	Guanine nucleotide-binding protein G(I)/G(S)/G(O) subunit gamma-7	GNG7	2	2	4	0.2059	X / Y	0.9314	FALSE	0.8374	1.0359	0.251965	0.00348127	-0.0309	0.00213526
1169	Q9UK08	GBG8_HUMAN	Guanine nucleotide-binding protein G(I)/G(S)/G(O) subunit gamma-8	GNG8	2	2	2	0.2429	X / Y	1.2983	FALSE	0.5471	3.0811	0.381286	6.25866e-05	0.1134	0.140866
1170	P36915	GNL1_HUMAN	Guanine nucleotide-binding protein-like 1	GNL1	2	11	16	0.0297	X / Y	0.9468	FALSE	0.9023	0.9935	0.12811	0.00805608	-0.0237	0.000437383
1171	P46926	GNPI1_HUMAN	Glucosamine-6-phosphate isomerase 1	GNPDA1	2	4	8	0.0554	X / Y	0.9797	FALSE	0.894	1.0737	0.411437	0.030848	-0.0089	0.00158179
1172	Q8TDQ7	GNPI2_HUMAN	Glucosamine-6-phosphate isomerase 2	GNPDA2	2	3	4	0.058	X / Y	1.1169	FALSE	0.9268	1.3459	0.276736	0.0118363	0.048	0.00656192
1173	Q08379	GOGA2_HUMAN	Golgin subfamily A member 2	GOLGA2	2	2	2	0.015	X / Y	0.9888	FALSE	0.8876	1.1015	0.458399	0.274232	-0.0049	0.00219725
1174	Q08378	GOGA3_HUMAN	Golgin subfamily A member 3	GOLGA3	2	4	4	0.01	X / Y	1.0078	FALSE	0.9467	1.0727	0.450743	0.293645	0.0034	0.000735601
1175	Q14789	GOGB1_HUMAN	Golgin subfamily B member 1	GOLGB1	2	3	3	0.0052	X / Y	1.0725	FALSE	0.9718	1.1836	0.238969	0.00901259	0.0304	0.00183272
1176	Q9H8Y8	GORS2_HUMAN	Golgi reassembly-stacking protein 2	GORASP2	2	4	5	0.0465	X / Y	0.9692	FALSE	0.9051	1.0378	0.323751	0.129066	-0.0136	0.000883234
1177	P17174	AATC_HUMAN	Aspartate aminotransferase, cytoplasmic	GOT1	2	18	44	0.046	X / Y	0.8374	FALSE	0.7415	0.9458	0.072441	2.86268e-07	-0.077	0.00279293
1178	P00505	AATM_HUMAN	Aspartate aminotransferase, mitochondrial	GOT2	2	22	51	0.0535	X / Y	0.8736	FALSE	0.7872	0.9695	0.0972828	0.00102003	-0.0587	0.00204717
1179	P35052	GPC1_HUMAN	Glypican-1 [Cleaved into: Secreted glypican-1]	GPC1	2	2	2	0.0323	X / Y	0.9704	FALSE	0.9075	1.0376	0.326773	0.139099	-0.0131	0.000846113
1180	P21695	GPDA_HUMAN	Glycerol-3-phosphate dehydrogenase [NAD(+)], cytoplasmic	GPD1	2	6	8	0.0287	X / Y	1.187	FALSE	0.8869	1.5888	0.278225	8.0345e-09	0.0745	0.0160293
1181	Q8N335	GPD1L_HUMAN	Glycerol-3-phosphate dehydrogenase 1-like protein	GPD1L	2	5	7	0.0427	X / Y	1.091	FALSE	0.9705	1.2265	0.228385	0.0178217	0.0378	0.00258338
1182	P43304	GPDM_HUMAN	Glycerol-3-phosphate dehydrogenase, mitochondrial	GPD2	2	18	24	0.0206	X / Y	0.9653	FALSE	0.9169	1.0161	0.245642	0.114101	-0.0154	0.000497934
1183	Q9NQX3	GEPH_HUMAN	Gephyrin [Includes: Molybdopterin adenylyltransferase	GPHN	2	11	16	0.0231	X / Y	0.9527	FALSE	0.904	1.004	0.177898	0.0279306	-0.021	0.000518929
1184	P06744	G6PI_HUMAN	Glucose-6-phosphate isomerase	GPI	2	18	43	0.0143	X / Y	0.8492	TRUE	0.7894	0.9134	0.0124799	9.55813e-06	-0.071	0.0010032
1185	P51674	GPM6A_HUMAN	Neuronal membrane glycoprotein M6-a	GPM6A	2	5	14	0.0288	X / Y	0.9195	FALSE	0.8292	1.0197	0.208561	0.00954735	-0.0364	0.00201745
1186	Q13491	GPM6B_HUMAN	Neuronal membrane glycoprotein M6-b	GPM6B	2	6	10	0.0717	X / Y	0.9097	FALSE	0.7723	1.0715	0.281563	0.00196168	-0.0411	0.00505587
1187	Q5T848	GP158_HUMAN	Probable G-protein coupled receptor 158	GPR158	2	2	2	0.0099	X / Y	0.7653	TRUE	0.6578	0.8904	0.0386691	1.15772e-06	-0.1162	0.00432508
1188	O60883	ETBR2_HUMAN	Prosaposin receptor GPR37L1	GPR37L1	2	2	2	0.0166	X / Y	1.1339	FALSE	1	1.2856	0.158602	1.02101e-05	0.0546	0.00297571
1189	Q7Z2K8	GRIN1_HUMAN	G protein-regulated inducer of neurite outgrowth 1	GPRIN1	2	41	64	0.0119	X / Y	0.874	FALSE	0.7858	0.972	0.102623	0.000467687	-0.0585	0.00213364
1190	Q13098	CSN1_HUMAN	COP9 signalosome complex subunit 1	GPS1	2	10	12	0.0244	X / Y	0.9058	TRUE	0.8701	0.9429	0.00684132	0.000165527	-0.043	0.000304032
1191	Q86YR5	GPSM1_HUMAN	G-protein-signaling modulator 1	GPSM1	2	3	3	0.0148	X / Y	0.9029	TRUE	0.8536	0.9551	0.0346314	0.000915227	-0.0444	0.000596029
1192	P24298	ALAT1_HUMAN	Alanine aminotransferase 1	GPT	2	5	6	0.0161	X / Y	1.2607	TRUE	1.1016	1.4428	0.0429645	2.71134e-06	0.1006	0.00343287
1193	Q8TD30	ALAT2_HUMAN	Alanine aminotransferase 2	GPT2	2	2	2	0.0153	X / Y	1.1935	TRUE	1.0985	1.2967	0.0164459	1.5824e-05	0.0768	0.00129686
1194	P07203	GPX1_HUMAN	Glutathione peroxidase 1	GPX1	2	6	8	0.069	X / Y	1.0542	FALSE	0.9546	1.1642	0.297349	0.107062	0.0229	0.00185699
1195	P36969	GPX4_HUMAN	Phospholipid hydroperoxide glutathione peroxidase, mitochondrial	GPX4	2	8	14	0.0406	X / Y	0.9954	FALSE	0.8915	1.1114	0.483325	0.329391	-0.002	0.00229178
1196	P62993	GRB2_HUMAN	Growth factor receptor-bound protein 2	GRB2	2	10	12	0.0507	X / Y	0.8937	FALSE	0.8256	0.9674	0.0780279	0.00020188	-0.0488	0.00118471
1197	Q9UBQ7	GRHPR_HUMAN	Glyoxylate reductase/hydroxypyruvate reductase	GRHPR	2	6	14	0.0579	X / Y	1.1647	FALSE	1.0821	1.2535	0.0190292	7.88968e-05	0.0662	0.00101869
1198	P42261	GRIA1_HUMAN	Glutamate receptor 1	GRIA1	2	3	3	0.011	X / Y	1.0222	FALSE	0.8635	1.21	0.448228	0.00428898	0.0095	0.00536657
1199	P42262	GRIA2_HUMAN	Glutamate receptor 2	GRIA2	2	5	5	0.017	X / Y	0.7238	TRUE	0.6516	0.804	0.00105207	2.38653e-09	-0.1404	0.00208373
1200	P48058	GRIA4_HUMAN	Glutamate receptor 4	GRIA4	2	1	1	0.0144	X / Y		FALSE			1	1
1201	Q05586	NMDZ1_HUMAN	Glutamate receptor ionotropic, NMDA 1	GRIN1	2	4	4	0.0096	X / Y	0.7911	FALSE	0.6992	0.8951	0.0288594	7.31945e-05	-0.1018	0.00287564
1202	Q4V328	GRAP1_HUMAN	GRIP1-associated protein 1	GRIPAP1	2	6	6	0.0119	X / Y	0.9294	FALSE	0.8811	0.9803	0.0849045	0.0367946	-0.0318	0.000536381
1203	Q13255	GRM1_HUMAN	Metabotropic glutamate receptor 1	GRM1	2	3	3	0.0067	X / Y	0.7365	TRUE	0.6676	0.8125	0.000927251	4.3436e-09	-0.1328	0.00182115
1204	Q14416	GRM2_HUMAN	Metabotropic glutamate receptor 2	GRM2	2	2	2	0.0161	X / Y	0.8706	TRUE	0.8174	0.9273	0.0140225	8.32118e-05	-0.0602	0.000750061
1205	P41594	GRM5_HUMAN	Metabotropic glutamate receptor 5	GRM5	2	4	4	0.0083	X / Y	0.9289	FALSE	0.8311	1.0382	0.253722	7.81017e-06	-0.032	0.00233472
1206	Q14831	GRM7_HUMAN	Metabotropic glutamate receptor 7	GRM7	2	2	2	0.0208	X / Y	0.9609	FALSE	0.8756	1.0545	0.333816	0.0224772	-0.0173	0.00163049
1207	Q9HAV7	GRPE1_HUMAN	GrpE protein homolog 1, mitochondrial	GRPEL1	2	2	2	0.0415	X / Y	1.0414	FALSE	0.9734	1.1142	0.274116	0.0749887	0.0176	0.000861357
1208	Q12849	GRSF1_HUMAN	G-rich sequence factor 1	GRSF1	2	3	3	0.0229	X / Y	1.1066	FALSE	1.0399	1.1775	0.0515207	0.000658158	0.044	0.000727582
1209	Q9BQ67	GRWD1_HUMAN	Glutamate-rich WD repeat-containing protein 1	GRWD1	2	2	2	0.0359	X / Y	1.0586	FALSE	0.959	1.1686	0.282121	0.032534	0.0248	0.00184307
1210	P49840	GSK3A_HUMAN	Glycogen synthase kinase-3 alpha	GSK3A	2	3	3	0.029	X / Y	0.7867	TRUE	0.721	0.8584	0.00297658	1.75947e-06	-0.1042	0.00143542
1211	P49841	GSK3B_HUMAN	Glycogen synthase kinase-3 beta	GSK3B	2	4	4	0.05	X / Y	0.9609	FALSE	0.8894	1.0381	0.302739	0.0944092	-0.0173	0.00112629
1212	P06396	GELS_HUMAN	Gelsolin	GSN	2	26	58	0.0115	X / Y	1.1871	TRUE	1.1027	1.278	0.0100168	1.79334e-06	0.0745	0.00102595
1213	P15170	ERF3A_HUMAN	Eukaryotic peptide chain release factor GTP-binding subunit ERF3A	GSPT1	2	8	8	0.0341	X / Y	1.0297	FALSE	0.9617	1.1026	0.334145	0.15552	0.0127	0.000881478
1214	P00390	GSHR_HUMAN	Glutathione reductase, mitochondrial	GSR	2	12	21	0.0153	X / Y	1.0979	FALSE	1.0369	1.1625	0.0511428	0.00228874	0.0406	0.00061627
1215	P48637	GSHB_HUMAN	Glutathione synthetase	GSS	2	11	20	0.0148	X / Y	1.0576	FALSE	0.9941	1.125	0.182755	0.0288149	0.0243	0.000721525
1216	Q9Y2Q3	GSTK1_HUMAN	Glutathione S-transferase kappa 1	GSTK1	2	4	6	0.0442	X / Y	0.933	FALSE	0.8603	1.0119	0.196411	0.00537089	-0.0301	0.00124245
1217	P09488	GSTM1_HUMAN	Glutathione S-transferase Mu 1	GSTM1	2	1	2	0.0459	X / Y	0.9462	FALSE	0.4954	1.8075	0.465976	4.21134e-06	-0.024	0.0790013
1218	P28161	GSTM2_HUMAN	Glutathione S-transferase Mu 2	GSTM2	2	9	16	0.0596	X / Y	1.0965	FALSE	0.9931	1.2107	0.176157	0.00423875	0.04	0.00185155
1219	P21266	GSTM3_HUMAN	Glutathione S-transferase Mu 3	GSTM3	2	18	31	0.0578	X / Y	0.946	FALSE	0.6939	1.2897	0.42888	0.00183992	-0.0241	0.0181178
1220	Q03013	GSTM4_HUMAN	Glutathione S-transferase Mu 4	GSTM4	2	3	4	0.0596	X / Y	1.0819	FALSE	0.8119	1.4416	0.391966	0.0027633	0.0342	0.0155386
1221	P46439	GSTM5_HUMAN	Glutathione S-transferase Mu 5	GSTM5	2	2	3	0.0596	X / Y	1.2268	FALSE	0.8153	1.8459	0.308476	0.000177721	0.0888	0.0314904
1222	P78417	GSTO1_HUMAN	Glutathione S-transferase omega-1	GSTO1	2	11	17	0.0581	X / Y	1.0018	FALSE	0.937	1.071	0.489562	0.133283	0.0008	0.000843082
1223	P09211	GSTP1_HUMAN	Glutathione S-transferase P	GSTP1	2	9	28	0.0524	X / Y	1.1654	TRUE	1.064	1.2764	0.0462833	1.04665e-05	0.0665	0.00156115
1224	P30711	GSTT1_HUMAN	Glutathione S-transferase theta-1	GSTT1	2	4	7	0.0625	X / Y	1.34	TRUE	1.1623	1.5449	0.0198503	6.85838e-08	0.1271	0.00381867
1225	O43708	MAAI_HUMAN	Maleylacetoacetate isomerase	GSTZ1	2	2	3	0.0741	X / Y	1.0966	FALSE	0.9414	1.2773	0.272912	0.0268915	0.04	0.00439175
1226	P13984	T2FB_HUMAN	General transcription factor IIF subunit 2	GTF2F2	2	2	2	0.0522	X / Y	1.1671	FALSE	0.972	1.4012	0.199076	2.29526e-06	0.0671	0.00630494
1227	P78347	GTF2I_HUMAN	General transcription factor II-I	GTF2I	2	3	3	0.016	X / Y	0.894	FALSE	0.8241	0.9697	0.084072	0.0170701	-0.0487	0.00124762
1228	O00178	GTPB1_HUMAN	GTP-binding protein 1	GTPBP1	2	3	3	0.0239	X / Y	0.9784	FALSE	0.8743	1.0949	0.423083	0.0625048	-0.0095	0.0023871
1229	P33402	GCYA2_HUMAN	Guanylate cyclase soluble subunit alpha-2	GUCY1A2	2	2	2	0.0191	X / Y	0.9027	FALSE	0.8293	0.9826	0.113715	0.00137111	-0.0444	0.00135612
1230	Q02108	GCYA3_HUMAN	Guanylate cyclase soluble subunit alpha-3	GUCY1A3	2	4	4	0.0174	X / Y	0.9957	FALSE	0.908	1.0918	0.481251	0.480625	-0.0019	0.00160104
1231	Q02153	GCYB1_HUMAN	Guanylate cyclase soluble subunit beta-1	GUCY1B3	2	4	6	0.0162	X / Y	0.883	TRUE	0.847	0.9205	0.00139338	6.3195e-05	-0.054	0.00032669
1232	Q16774	KGUA_HUMAN	Guanylate kinase	GUK1	2	4	5	0.0914	X / Y	1.113	FALSE	1.0623	1.1661	0.0108055	0.00158123	0.0465	0.000409661
1233	P46976	GLYG_HUMAN	Glycogenin-1	GYG1	2	3	5	0.0286	X / Y	1.1166	FALSE	1.0055	1.24	0.146279	2.61413e-05	0.0479	0.00207231
1234	P13807	GYS1_HUMAN	Glycogen [starch] synthase, muscle	GYS1	2	4	6	0.0149	X / Y	0.9995	FALSE	0.9194	1.0867	0.497813	0.297772	-0.0002	0.00131707
1235	P07305	H10_HUMAN	Histone H1.0	H1F0	2	3	6	0.067	X / Y	0.8341	FALSE	0.5258	1.3234	0.347192	0.000703896	-0.0788	0.0401795
1236	Q92522	H1X_HUMAN	Histone H1x	H1FX	2	2	3	0.0516	X / Y	0.4799	FALSE	0.3199	0.7199	0.0351017	1.96493e-09	-0.3189	0.0310127
1237	Q93077, Q99878, Q6FI13, P0C0S8, Q96KK5, Q16777, Q9BTM1	H2A1C_HUMAN, H2A1H_HUMAN, H2A1_HUMAN, H2A1J_HUMAN, H2A2A_HUMAN, H2A2C_HUMAN, H2AJ_HUMAN	Histone H2A.J, Histone H2A type 1, Histone H2A type 1-C, Histone H2A type 1-H, Histone H2A type 1-J, Histone H2A type 2-A, Histone H2A type 2-C	H2AFJ, HIST1H2AC, HIST1H2AG, HIST1H2AH, HIST1H2AJ, HIST2H2AA3, HIST2H2AC	7	1	4	0.0697	X / Y		FALSE			1	1
1238	P0C0S5, Q71UI9	H2AV_HUMAN, H2AZ_HUMAN	Histone H2A.V, Histone H2A.Z	H2AFV, H2AFZ	2	1	3	0.0703	X / Y	0.9145	FALSE	0.7264	1.1514	0.349061	1.40687e-05	-0.0388	0.010008
1239	P16104	H2AX_HUMAN	Histone H2AX	H2AFX	2	2	3	0.0629	X / Y	1.0578	FALSE	0.8007	1.3975	0.420009	7.0661e-05	0.0244	0.0146246
1240	O75367	H2AY_HUMAN	Core histone macro-H2A.1	H2AFY	2	3	5	0.0457	X / Y	0.6992	FALSE	0.3925	1.2458	0.267803	4.04589e-11	-0.1554	0.0629151
1241	Q9P0M6	H2AW_HUMAN	Core histone macro-H2A.2	H2AFY2	2	1	1	0.0457	X / Y	0.9474	FALSE	0.6557	1.3687	0.441573	0.0036772	-0.0235	0.0255384
1242	Q99880, O60814, Q93079, Q5QNW6, P57053, Q99877, P58876, P62807	H2B1C_HUMAN, H2B1D_HUMAN, H2B1H_HUMAN, H2B1K_HUMAN, H2B1L_HUMAN, H2B1N_HUMAN, H2B2F_HUMAN, H2BFS_HUMAN	Histone H2B type 1-C/E/F/G/I, Histone H2B type 1-D, Histone H2B type 1-H, Histone H2B type 1-K, Histone H2B type 1-L, Histone H2B type 1-N, Histone H2B type 2-F, Histone H2B type F-S	H2BFS, HIST1H2BC, HIST1H2BD, HIST1H2BH, HIST1H2BK, HIST1H2BL, HIST1H2BN, HIST2H2BF	8	2	10	0.0476	X / Y		FALSE			1	1
1243	P84243	H33_HUMAN	Histone H3.3	H3F3A	2	2	2	0.0662	X / Y	0.6191	FALSE	0.3329	1.1511	0.219726	1.5769e-09	-0.2083	0.0725673
1244	P46952	3HAO_HUMAN	3-hydroxyanthranilate 3,4-dioxygenase	HAAO	2	2	2	0.035	X / Y	1.2057	TRUE	1.0832	1.342	0.0403695	1.33992e-05	0.0812	0.00216418
1245	Q9P035	HACD3_HUMAN	Very-long-chain	HACD3	2	5	8	0.058	X / Y	0.912	FALSE	0.8323	0.9993	0.156708	0.00017067	-0.04	0.00157602
1246	Q16836	HCDH_HUMAN	Hydroxyacyl-coenzyme A dehydrogenase, mitochondrial	HADH	2	13	20	0.035	X / Y	1.014	FALSE	0.9475	1.0851	0.418785	0.362863	0.006	0.000866669
1247	P40939	ECHA_HUMAN	Trifunctional enzyme subunit alpha, mitochondrial	HADHA	2	25	49	0.0105	X / Y	1.0666	FALSE	0.9926	1.1461	0.184807	0.0164457	0.028	0.00097389
1248	P55084	ECHB_HUMAN	Trifunctional enzyme subunit beta, mitochondrial	HADHB	2	11	25	0.0169	X / Y	1.0578	FALSE	0.9547	1.1719	0.29183	0.0184253	0.0244	0.00198037
1249	Q16775	GLO2_HUMAN	Hydroxyacylglutathione hydrolase, mitochondrial	HAGH	2	9	15	0.039	X / Y	0.9875	FALSE	0.9228	1.0568	0.42637	0.100805	-0.0055	0.000867136
1250	P10915	HPLN1_HUMAN	Hyaluronan and proteoglycan link protein 1	HAPLN1	2	7	13	0.0395	X / Y	0.9478	FALSE	0.809	1.1105	0.367512	9.92905e-05	-0.0233	0.00473172
1251	Q9GZV7	HPLN2_HUMAN	Hyaluronan and proteoglycan link protein 2	HAPLN2	2	6	13	0.0529	X / Y	0.6594	FALSE	0.4947	0.879	0.0736789	9.20488e-11	-0.1808	0.0155779
1252	P12081	SYHC_HUMAN	Histidine--tRNA ligase, cytoplasmic	HARS	2	4	4	0.0196	X / Y	0.9833	FALSE	0.9238	1.0465	0.393339	0.226304	-0.0073	0.000733719
1253	P69905	HBA_HUMAN	Hemoglobin subunit alpha	HBA1;	2	9	113	0.0775	X / Y	1.1634	FALSE	0.75	1.8047	0.365129	2.69341e-05	0.0657	0.0363568
1254	P68871	HBB_HUMAN	Hemoglobin subunit beta	HBB	2	7	104	0.0612	X / Y	1.1438	FALSE	0.7272	1.7992	0.383368	5.5629e-05	0.0584	0.0387033
1255	P02042	HBD_HUMAN	Hemoglobin subunit delta	HBD	2	6	22	0.0612	X / Y	1.2617	FALSE	0.7038	2.2619	0.345206	1.76044e-05	0.101	0.064266
1256	P69891, P69892	HBG1_HUMAN, HBG2_HUMAN	Hemoglobin subunit gamma-1, Hemoglobin subunit gamma-2	HBG1, HBG2	2	9	18	0.0544	X / Y	0.9636	FALSE	0.5547	1.6739	0.473251	0.00051945	-0.0161	0.0575149
1257	Q9Y450	HBS1L_HUMAN	HBS1-like protein	HBS1L	2	3	3	0.0146	X / Y	0.8878	FALSE	0.6815	1.1565	0.326353	9.65073e-06	-0.0517	0.0131872
1258	P51610	HCFC1_HUMAN	Host cell factor 1	HCFC1	2	7	8	0.0074	X / Y	1.0285	FALSE	0.9527	1.1103	0.357019	0.174943	0.0122	0.00110554
1259	P08631	HCK_HUMAN	Tyrosine-protein kinase HCK	HCK	2	1	1	0.0228	X / Y	1.034	FALSE	0.9048	1.1817	0.400999	0.109946	0.0145	0.0033612
1260	P14317	HCLS1_HUMAN	Hematopoietic lineage cell-specific protein	HCLS1	2	5	5	0.0267	X / Y	1.1446	FALSE	1.0101	1.2971	0.1399	0.00108471	0.0587	0.00294712
1261	Q13547	HDAC1_HUMAN	Histone deacetylase 1	HDAC1	2	1	1	0.0166	X / Y	0.882	FALSE	0.7428	1.0472	0.232266	0.000333088	-0.0546	0.00556265
1262	Q92769	HDAC2_HUMAN	Histone deacetylase 2	HDAC2	2	3	3	0.0164	X / Y	0.8392	FALSE	0.748	0.9415	0.0637065	7.49637e-06	-0.0762	0.00249613
1263	Q7Z4H3	HDDC2_HUMAN	HD domain-containing protein 2	HDDC2	2	2	2	0.0833	X / Y	1.116	FALSE	1.0013	1.2439	0.155693	0.00198557	0.0477	0.00221834
1264	Q8N4P3	MESH1_HUMAN	Guanosine-3',5'-bis(diphosphate) 3'-pyrophosphohydrolase MESH1	HDDC3	2	2	3	0.0782	X / Y	1.1088	FALSE	1.0193	1.2062	0.109912	0.00124803	0.0449	0.00133651
1265	P51858	HDGF_HUMAN	Hepatoma-derived growth factor	HDGF	2	8	10	0.0417	X / Y	1.0792	FALSE	0.9259	1.2578	0.309422	0.0103004	0.0331	0.00442631
1266	Q7Z4V5	HDGR2_HUMAN	Hepatoma-derived growth factor-related protein 2	HDGFRP2	2	1	2	0.0253	X / Y	0.8985	FALSE	0.7087	1.1391	0.325984	0.00273892	-0.0465	0.0106189
1267	Q9Y3E1	HDGR3_HUMAN	Hepatoma-derived growth factor-related protein 3	HDGFRP3	2	4	7	0.0739	X / Y	0.829	FALSE	0.7081	0.9706	0.117183	0.000123541	-0.0814	0.00468768
1268	Q9H0R4	HDHD2_HUMAN	Haloacid dehalogenase-like hydrolase domain-containing protein 2	HDHD2	2	6	15	0.112	X / Y	1.1373	FALSE	1.0284	1.2578	0.100628	0.0024179	0.0559	0.00191226
1269	Q9BSH5	HDHD3_HUMAN	Haloacid dehalogenase-like hydrolase domain-containing protein 3	HDHD3	2	6	7	0.0637	X / Y	1.0591	FALSE	0.9649	1.1626	0.268837	0.0502439	0.025	0.00163885
1270	Q00341	VIGLN_HUMAN	Vigilin	HDLBP	2	2	2	0.0118	X / Y	1.0063	FALSE	0.8789	1.1521	0.481577	0.49521	0.0027	0.00345443
1271	Q9P2D3	HTR5B_HUMAN	HEAT repeat-containing protein 5B	HEATR5B	2	2	2	0.0101	X / Y	0.8824	FALSE	0.7473	1.0419	0.22572	0.00053324	-0.0543	0.00520819
1272	Q9NRV9	HEBP1_HUMAN	Heme-binding protein 1	HEBP1	2	6	9	0.0582	X / Y	1.0495	FALSE	0.8782	1.2542	0.393138	0.368252	0.021	0.00598783
1273	Q9Y5Z4	HEBP2_HUMAN	Heme-binding protein 2	HEBP2	2	6	13	0.0732	X / Y	1.1118	FALSE	0.9797	1.2618	0.201141	0.0135734	0.046	0.00302104
1274	Q5T447	HECD3_HUMAN	E3 ubiquitin-protein ligase HECTD3	HECTD3	2	3	3	0.0163	X / Y	1.0294	FALSE	0.9412	1.1258	0.37324	0.0322811	0.0126	0.00151233
1275	Q9Y4D8	HECD4_HUMAN	Probable E3 ubiquitin-protein ligase HECTD4	HECTD4	2	3	3	0.0055	X / Y	1.0305	FALSE	0.9354	1.1352	0.378278	0.230572	0.013	0.0017673
1276	Q9P2P5	HECW2_HUMAN	E3 ubiquitin-protein ligase HECW2	HECW2	2	2	2	0.007	X / Y	0.936	FALSE	0.8215	1.0665	0.306115	0.000972955	-0.0287	0.00321127
1277	Q14CZ8	HECAM_HUMAN	Hepatocyte cell adhesion molecule	HEPACAM	2	9	19	0.0192	X / Y	1.1669	FALSE	0.993	1.3712	0.169412	7.15859e-06	0.067	0.00490951
1278	Q5GLZ8	HERC4_HUMAN	Probable E3 ubiquitin-protein ligase HERC4	HERC4	2	2	2	0.018	X / Y	0.9301	FALSE	0.8557	1.011	0.19238	0.0452714	-0.0315	0.00131143
1279	P06865	HEXA_HUMAN	Beta-hexosaminidase subunit alpha	HEXA	2	5	9	0.0302	X / Y	1.133	FALSE	1.034	1.2415	0.0859296	5.27317e-05	0.0542	0.00157625
1280	P07686	HEXB_HUMAN	Beta-hexosaminidase subunit beta	HEXB	2	6	7	0.0378	X / Y	1.153	TRUE	1.1053	1.2027	0.000377154	0.000101736	0.0618	0.000336735
1281	O14964	HGS_HUMAN	Hepatocyte growth factor-regulated tyrosine kinase substrate	HGS	2	7	8	0.027	X / Y	0.9795	FALSE	0.9262	1.0359	0.355752	0.75319	-0.009	0.000590541
1282	P31937	3HIDH_HUMAN	3-hydroxyisobutyrate dehydrogenase, mitochondrial	HIBADH	2	6	10	0.0506	X / Y	1.1194	FALSE	0.9788	1.2803	0.200398	0.0105661	0.049	0.00340154
1283	Q6NVY1	HIBCH_HUMAN	3-hydroxyisobutyryl-CoA hydrolase, mitochondrial	HIBCH	2	7	7	0.0363	X / Y	1.2054	TRUE	1.0796	1.346	0.0450932	5.03072e-07	0.0811	0.00229361
1284	P49773	HINT1_HUMAN	Histidine triad nucleotide-binding protein 1	HINT1	2	6	16	0.1111	X / Y	1.0294	FALSE	0.9011	1.1759	0.413905	0.102412	0.0126	0.00334058
1285	Q9BX68	HINT2_HUMAN	Histidine triad nucleotide-binding protein 2, mitochondrial	HINT2	2	4	7	0.1043	X / Y	0.9537	FALSE	0.8839	1.0292	0.266854	0.286212	-0.0206	0.00109194
1286	Q9NQE9	HINT3_HUMAN	Histidine triad nucleotide-binding protein 3	HINT3	2	4	4	0.0549	X / Y	0.9842	FALSE	0.9452	1.0247	0.346356	0.125785	-0.0069	0.000308109
1287	O75146	HIP1R_HUMAN	Huntingtin-interacting protein 1-related protein	HIP1R	2	8	9	0.0094	X / Y	0.9469	FALSE	0.8412	1.066	0.322575	0.397711	-0.0237	0.0026449
1288	P16403	H12_HUMAN	Histone H1.2	HIST1H1C	2	1	1	0.061	X / Y	0.3794	FALSE	0.184	0.7823	0.0902271	3.97605e-12	-0.4209	0.0987409
1289	P10412	H14_HUMAN	Histone H1.4	HIST1H1E	2	4	6	0.032	X / Y	0.5197	FALSE	0.2711	0.9962	0.157245	4.71548e-14	-0.2842	0.0798531
1290	P04908, Q7L7L0, P20671	H2A1B_HUMAN, H2A1D_HUMAN, H2A3_HUMAN	Histone H2A type 1-B/E, Histone H2A type 1-D, Histone H2A type 3	HIST1H2AB, HIST1H2AD, HIST3H2A	3	1	3	0.0692	X / Y	0.6527	FALSE	0.4869	0.8749	0.0726454	5.36263e-11	-0.1853	0.0161877
1291	P33778, P06899, Q8N257, P23527, Q16778	H2B1B_HUMAN, H2B1J_HUMAN, H2B1O_HUMAN, H2B2E_HUMAN, H2B3B_HUMAN	Histone H2B type 1-B, Histone H2B type 1-J, Histone H2B type 1-O, Histone H2B type 2-E, Histone H2B type 3-B	HIST1H2BB, HIST1H2BJ, HIST1H2BO, HIST2H2BE, HIST3H2BB	5	2	8	0.0476	X / Y		FALSE			1	1
1292	P62805	H4_HUMAN	Histone H4	HIST1H4A	2	8	21	0.0777	X / Y	0.7805	FALSE	0.5063	1.2032	0.283496	1.47135e-10	-0.1076	0.0353266
1293	P19367	HXK1_HUMAN	Hexokinase-1	HK1	2	31	53	0.0098	X / Y	0.784	TRUE	0.6877	0.8939	0.0317629	2.52374e-08	-0.1057	0.00324374
1294	P01892, P10316	1A02_HUMAN, 1A69_HUMAN	HLA class I histocompatibility antigen, A-2 alpha chain, HLA class I histocompatibility antigen, A-69 alpha chain	HLA-A	2			0.0384	X / Y		FALSE			1	1
1295	P05534, P30447	1A23_HUMAN, 1A24_HUMAN	HLA class I histocompatibility antigen, A-23 alpha chain, HLA class I histocompatibility antigen, A-24 alpha chain	HLA-A	2			0.0384	X / Y		FALSE			1	1
1296	P30459, P16189, P30453, P10314, P16190	1A31_HUMAN, 1A32_HUMAN, 1A33_HUMAN, 1A34_HUMAN, 1A74_HUMAN	HLA class I histocompatibility antigen, A-31 alpha chain, HLA class I histocompatibility antigen, A-32 alpha chain, HLA class I histocompatibility antigen, A-33 alpha chain, HLA class I histocompatibility antigen, A-34 alpha chain, HLA class I histocompatibility antigen, A-74 alpha chain	HLA-A	5	1	1	0.0384	X / Y		FALSE			1	1
1297	P13746	1A11_HUMAN	HLA class I histocompatibility antigen, A-11 alpha chain	HLA-A	2	1	2	0.0384	X / Y	1.0543	FALSE	0.6928	1.6045	0.449871	0.00113146	0.023	0.0332565
1298	P16188	1A30_HUMAN	HLA class I histocompatibility antigen, A-30 alpha chain	HLA-A	2			0.0384	X / Y		FALSE			1	1
1299	P01889	1B07_HUMAN	HLA class I histocompatibility antigen, B-7 alpha chain	HLA-B	2	1	1	0.0249	X / Y	1.0857	FALSE	0.2804	4.2037	0.475781	0.00039438	0.0357	0.345654
1300	P18464, P30490, P30498	1B51_HUMAN, 1B52_HUMAN, 1B78_HUMAN	HLA class I histocompatibility antigen, B-51 alpha chain, HLA class I histocompatibility antigen, B-52 alpha chain, HLA class I histocompatibility antigen, B-78 alpha chain	HLA-B	3			0.0387	X / Y		FALSE			1	1
1301	P30480, P30460	1B08_HUMAN, 1B42_HUMAN	HLA class I histocompatibility antigen, B-42 alpha chain, HLA class I histocompatibility antigen, B-8 alpha chain	HLA-B	2			0.0249	X / Y		FALSE			1	1
1302	Q29940, P30493, P30492	1B54_HUMAN, 1B55_HUMAN, 1B59_HUMAN	HLA class I histocompatibility antigen, B-54 alpha chain, HLA class I histocompatibility antigen, B-55 alpha chain, HLA class I histocompatibility antigen, B-59 alpha chain	HLA-B	3			0.0387	X / Y		FALSE			1	1
1303	P30508, P30510, P30504	1C04_HUMAN, 1C12_HUMAN, 1C14_HUMAN	HLA class I histocompatibility antigen, Cw-12 alpha chain, HLA class I histocompatibility antigen, Cw-14 alpha chain, HLA class I histocompatibility antigen, Cw-4 alpha chain	HLA-C	3			0.0383	X / Y		FALSE			1	1
1304	P01903	DRA_HUMAN	HLA class II histocompatibility antigen, DR alpha chain	HLA-DRA	2	3	3	0.0669	X / Y	0.9822	FALSE	0.8628	1.1182	0.444997	0.0346855	-0.0078	0.0031685
1305	P01912, Q5Y7A7, P01911	2B13_HUMAN, 2B1D_HUMAN, 2B1F_HUMAN	HLA class II histocompatibility antigen, DRB1-13 beta chain, HLA class II histocompatibility antigen, DRB1-15 beta chain, HLA class II histocompatibility antigen, DRB1-3 chain	HLA-DRB1	3	2	2	0.0639	X / Y		FALSE			1	1
1306	Q30154	DRB5_HUMAN	HLA class II histocompatibility antigen, DR beta 5 chain	HLA-DRB5	2	1	1	0.0639	X / Y	1.4665	FALSE	0.6323	3.4015	0.324514	1.03618e-05	0.1663	0.133503
1307	P08397	HEM3_HUMAN	Porphobilinogen deaminase	HMBS	2	3	3	0.0471	X / Y	1.0225	FALSE	0.9501	1.1005	0.381013	0.26956	0.0097	0.0010182
1308	P17096	HMGA1_HUMAN	High mobility group protein HMG-I/HMG-Y	HMGA1	2	4	7	0.0748	X / Y	0.7702	FALSE	0.6312	0.9399	0.0948194	6.30524e-06	-0.1134	0.00747255
1309	P09429	HMGB1_HUMAN	High mobility group protein B1	HMGB1	2	7	11	0.0651	X / Y	0.9129	FALSE	0.8624	0.9662	0.0542698	0.000651834	-0.0396	0.000608806
1310	P26583	HMGB2_HUMAN	High mobility group protein B2	HMGB2	2	2	2	0.0622	X / Y	0.9639	FALSE	0.8717	1.0659	0.357415	0.0843832	-0.016	0.00190811
1311	P35914	HMGCL_HUMAN	Hydroxymethylglutaryl-CoA lyase, mitochondrial	HMGCL	2	5	8	0.0431	X / Y	1.0628	FALSE	0.9956	1.1345	0.175713	0.0646698	0.0264	0.000805133
1312	P05114	HMGN1_HUMAN	Non-histone chromosomal protein HMG-14	HMGN1	2	4	4	0.1	X / Y	0.806	FALSE	0.6857	0.9473	0.0909478	3.70509e-08	-0.0937	0.00492416
1313	P05204	HMGN2_HUMAN	Non-histone chromosomal protein HMG-17	HMGN2	2	2	2	0.0778	X / Y	0.7019	FALSE	0.5556	0.8866	0.0648507	9.90446e-09	-0.1538	0.0102961
1314	Q15651	HMGN3_HUMAN	High mobility group nucleosome-binding domain-containing protein 3	HMGN3	2	2	2	0.0909	X / Y	0.6692	TRUE	0.5443	0.8228	0.0259497	1.45428e-09	-0.1744	0.0080504
1315	O00479	HMGN4_HUMAN	High mobility group nucleosome-binding domain-containing protein 4	HMGN4	2	2	3	0.0778	X / Y	0.8199	FALSE	0.6407	1.0491	0.21028	0.000173553	-0.0862	0.0114645
1316	P30519	HMOX2_HUMAN	Heme oxygenase 2	HMOX2	2	7	8	0.0601	X / Y	0.9875	FALSE	0.9436	1.0335	0.391564	0.361431	-0.0054	0.000390883
1317	Q9UK76	HN1_HUMAN	Hematological and neurological expressed 1 protein	HN1	2	2	2	0.1558	X / Y	0.9069	FALSE	0.8365	0.9832	0.113191	0.000693368	-0.0425	0.00123164
1318	P50135	HNMT_HUMAN	Histamine N-methyltransferase	HNMT	2	5	5	0.0274	X / Y	1.1457	FALSE	0.9759	1.3449	0.198218	0.000495388	0.0591	0.00484998
1319	Q13151	ROA0_HUMAN	Heterogeneous nuclear ribonucleoprotein A0	HNRNPA0	2	7	13	0.0525	X / Y	0.9834	FALSE	0.86	1.1245	0.450355	0.260643	-0.0073	0.00339094
1320	P09651	ROA1_HUMAN	Heterogeneous nuclear ribonucleoprotein A1	HNRNPA1	2	13	23	0.0296	X / Y	0.9682	FALSE	0.8378	1.1189	0.411636	0.0823814	-0.014	0.00394739
1321	P22626	ROA2_HUMAN	Heterogeneous nuclear ribonucleoproteins A2/B1	HNRNPA2B1	2	16	33	0.0255	X / Y	0.9505	FALSE	0.8442	1.0702	0.334388	0.0224161	-0.022	0.00265502
1322	P51991	ROA3_HUMAN	Heterogeneous nuclear ribonucleoprotein A3	HNRNPA3	2	14	22	0.045	X / Y	0.938	FALSE	0.8625	1.0201	0.222819	0.0097374	-0.0278	0.00132779
1323	Q99729	ROAA_HUMAN	Heterogeneous nuclear ribonucleoprotein A/B	HNRNPAB	2	5	8	0.0301	X / Y	0.9726	FALSE	0.8992	1.052	0.361744	0.0874752	-0.0121	0.0011628
1324	P07910	HNRPC_HUMAN	Heterogeneous nuclear ribonucleoproteins C1/C2	HNRNPC	2	10	20	0.0392	X / Y	0.8906	FALSE	0.7934	0.9997	0.157958	0.000177759	-0.0503	0.00251841
1325	Q14103	HNRPD_HUMAN	Heterogeneous nuclear ribonucleoprotein D0	HNRNPD	2	10	14	0.0338	X / Y	0.9278	FALSE	0.8526	1.0096	0.187452	0.00634635	-0.0326	0.00134623
1326	O14979	HNRDL_HUMAN	Heterogeneous nuclear ribonucleoprotein D-like	HNRNPDL	2	7	10	0.0286	X / Y	0.9214	FALSE	0.8369	1.0145	0.197504	0.000538773	-0.0355	0.00174654
1327	P52597	HNRPF_HUMAN	Heterogeneous nuclear ribonucleoprotein F	HNRNPF	2	4	5	0.0386	X / Y	1.0651	FALSE	1.0092	1.1241	0.121169	0.00547254	0.0274	0.000548863
1328	P31943	HNRH1_HUMAN	Heterogeneous nuclear ribonucleoprotein H	HNRNPH1	2	4	5	0.029	X / Y	0.9744	FALSE	0.902	1.0527	0.368609	0.192606	-0.0113	0.00112599
1329	P55795	HNRH2_HUMAN	Heterogeneous nuclear ribonucleoprotein H2	HNRNPH2	2	4	8	0.029	X / Y	1.0187	FALSE	0.9279	1.1183	0.421533	0.383415	0.008	0.0016432
1330	P31942	HNRH3_HUMAN	Heterogeneous nuclear ribonucleoprotein H3	HNRNPH3	2	8	18	0.0376	X / Y	1.0539	FALSE	0.9215	1.2053	0.347973	0.132404	0.0228	0.00340049
1331	P61978	HNRPK_HUMAN	Heterogeneous nuclear ribonucleoprotein K	HNRNPK	2	11	33	0.0259	X / Y	0.977	FALSE	0.8901	1.0723	0.401289	0.17164	-0.0101	0.00163565
1332	P14866	HNRPL_HUMAN	Heterogeneous nuclear ribonucleoprotein L	HNRNPL	2	11	19	0.017	X / Y	0.9458	FALSE	0.8577	1.0428	0.284076	0.0125154	-0.0242	0.00179994
1333	Q8WVV9	HNRLL_HUMAN	Heterogeneous nuclear ribonucleoprotein L-like	HNRNPLL	2	3	4	0.0166	X / Y	0.7927	TRUE	0.6946	0.9047	0.039438	1.43855e-06	-0.1009	0.00329587
1334	P52272	HNRPM_HUMAN	Heterogeneous nuclear ribonucleoprotein M	HNRNPM	2	19	38	0.0151	X / Y	0.9795	FALSE	0.896	1.0707	0.407902	0.146461	-0.009	0.00149546
1335	O43390	HNRPR_HUMAN	Heterogeneous nuclear ribonucleoprotein R	HNRNPR	2	9	15	0.019	X / Y	0.8362	FALSE	0.7173	0.9747	0.121628	0.000183313	-0.0777	0.00443387
1336	Q00839	HNRPU_HUMAN	Heterogeneous nuclear ribonucleoprotein U	HNRNPU	2	20	30	0.0182	X / Y	0.6181	TRUE	0.4969	0.7689	0.0137774	1.93821e-11	-0.2089	0.00899023
1337	Q9BUJ2	HNRL1_HUMAN	Heterogeneous nuclear ribonucleoprotein U-like protein 1	HNRNPUL1	2	3	4	0.0175	X / Y	1.0337	FALSE	0.8864	1.2055	0.414534	0.0371847	0.0144	0.00445677
1338	Q1KMD3	HNRL2_HUMAN	Heterogeneous nuclear ribonucleoprotein U-like protein 2	HNRNPUL2	2	9	12	0.0134	X / Y	0.9059	FALSE	0.8347	0.983	0.11329	0.000967023	-0.0429	0.0012611
1339	Q86YM7	HOME1_HUMAN	Homer protein homolog 1	HOMER1	2	4	4	0.0311	X / Y	0.8557	FALSE	0.7873	0.93	0.0306938	8.68114e-05	-0.0677	0.00130873
1340	Q9NSB8	HOME2_HUMAN	Homer protein homolog 2	HOMER2	2	4	4	0.0311	X / Y	0.9893	FALSE	0.9271	1.0557	0.434229	0.760109	-0.0047	0.000796047
1341	Q86VS8	HOOK3_HUMAN	Protein Hook homolog 3	HOOK3	2	3	3	0.0125	X / Y	0.9617	FALSE	0.8864	1.0434	0.316068	0.556191	-0.017	0.00125465
1342	P00738	HPT_HUMAN	Haptoglobin	HP	2	11	27	0.0222	X / Y	1.1779	FALSE	0.8007	1.7329	0.335735	3.87737e-08	0.0711	0.028111
1343	Q5SSJ5	HP1B3_HUMAN	Heterochromatin protein 1-binding protein 3	HP1BP3	2	5	5	0.0271	X / Y	0.9146	FALSE	0.6482	1.2905	0.397741	3.97876e-07	-0.0388	0.0223551
1344	P37235	HPCL1_HUMAN	Hippocalcin-like protein 1	HPCAL1	2	4	7	0.0777	X / Y	0.883	FALSE	0.8013	0.973	0.0998655	0.000141008	-0.054	0.00177663
1345	Q9UM19	HPCL4_HUMAN	Hippocalcin-like protein 4	HPCAL4	2	2	3	0.0471	X / Y	0.9666	FALSE	0.8528	1.0955	0.393007	0.0243839	-0.0148	0.00295925
1346	P00739	HPTR_HUMAN	Haptoglobin-related protein	HPR	2	1	1	0.0345	X / Y	1.3613	FALSE	0.7448	2.488	0.304533	6.81329e-05	0.1339	0.0685978
1347	P00492	HPRT_HUMAN	Hypoxanthine-guanine phosphoribosyltransferase	HPRT1	2	8	12	0.0505	X / Y	1.0144	FALSE	0.8914	1.1543	0.45609	0.00176495	0.0062	0.00315184
1348	P02790	HEMO_HUMAN	Hemopexin	HPX	2	12	17	0.013	X / Y	1.0327	FALSE	0.8067	1.322	0.448128	0.000619144	0.014	0.0115028
1349	P01112	RASH_HUMAN	GTPase HRas	HRAS	2	5	5	0.0582	X / Y	0.9755	FALSE	0.8498	1.1198	0.42864	0.00590034	-0.0108	0.00358858
1350	P04196	HRG_HUMAN	Histidine-rich glycoprotein	HRG	2	3	3	0.0171	X / Y	0.8841	FALSE	0.5365	1.4567	0.402544	0.00265745	-0.0535	0.0470358
1351	P52758	UK114_HUMAN	Ribonuclease UK114	HRSP12	2	4	17	0.1168	X / Y	1.1512	FALSE	0.9623	1.3771	0.216075	5.05983e-06	0.0611	0.00605875
1352	Q99714	HCD2_HUMAN	3-hydroxyacyl-CoA dehydrogenase type-2	HSD17B10	2	11	29	0.0766	X / Y	1.1097	FALSE	1.0065	1.2235	0.143053	0.000132656	0.0452	0.00179644
1353	Q53GQ0	DHB12_HUMAN	Very-long-chain 3-oxoacyl-CoA reductase	HSD17B12	2	4	4	0.0256	X / Y	0.8808	FALSE	0.7651	1.014	0.183674	0.000102769	-0.0551	0.00374065
1354	P51659	DHB4_HUMAN	Peroxisomal multifunctional enzyme type 2	HSD17B4	2	20	25	0.0217	X / Y	0.881	TRUE	0.8203	0.9462	0.0380317	0.00051822	-0.055	0.000961511
1355	Q92506	DHB8_HUMAN	Estradiol 17-beta-dehydrogenase 8	HSD17B8	2	4	6	0.0575	X / Y	1.0849	FALSE	0.9633	1.2219	0.246411	0.00166466	0.0354	0.00266505
1356	Q3SXM5	HSDL1_HUMAN	Inactive hydroxysteroid dehydrogenase-like protein 1	HSDL1	2	4	4	0.0273	X / Y	0.8369	TRUE	0.7884	0.8885	0.00144588	2.60416e-05	-0.0773	0.000673436
1357	Q6YN16	HSDL2_HUMAN	Hydroxysteroid dehydrogenase-like protein 2	HSDL2	2	5	6	0.0215	X / Y	1.0917	FALSE	1.0118	1.178	0.124146	0.00863725	0.0381	0.00109011
1358	P07900	HS90A_HUMAN	Heat shock protein HSP 90-alpha	HSP90AA1	2	24	63	0.0164	X / Y	0.9866	FALSE	0.801	1.2152	0.474188	0.00156956	-0.0059	0.0081895
1359	P08238	HS90B_HUMAN	Heat shock protein HSP 90-beta	HSP90AB1	2	20	42	0.0166	X / Y	0.9272	FALSE	0.7504	1.1456	0.360346	0.000789304	-0.0328	0.00843811
1360	Q58FF6	H90B4_HUMAN	Putative heat shock protein HSP 90-beta 4	HSP90AB4P	2	1	3	0.0218	X / Y	0.897	FALSE	0.7058	1.1399	0.325026	0.0384089	-0.0472	0.0108311
1361	P14625	ENPL_HUMAN	Endoplasmin	HSP90B1	2	22	36	0.0112	X / Y	0.9051	FALSE	0.796	1.0291	0.218752	0.00128486	-0.0433	0.00311167
1362	O43301	HS12A_HUMAN	Heat shock 70 kDa protein 12A	HSPA12A	2	16	36	0.0193	X / Y	0.8374	FALSE	0.7442	0.9423	0.0663573	4.11389e-06	-0.0771	0.00262674
1363	Q96MM6	HS12B_HUMAN	Heat shock 70 kDa protein 12B	HSPA12B	2	1	1	0.0146	X / Y	1.0249	FALSE	0.8322	1.2622	0.453065	0.0425037	0.0107	0.00818123
1364	P0DMV9, P0DMV8	HS71A_HUMAN, HS71B_HUMAN	Heat shock 70 kDa protein 1A, Heat shock 70 kDa protein 1B	HSPA1A, HSPA1B	2	13	46	0.0343	X / Y	1.1247	FALSE	0.9943	1.2721	0.170065	0.000790814	0.051	0.00286083
1365	P34931	HS71L_HUMAN	Heat shock 70 kDa protein 1-like	HSPA1L	2			0.0172	X / Y		FALSE			1	1
1366	P54652	HSP72_HUMAN	Heat shock-related 70 kDa protein 2	HSPA2	2	19	42	0.0344	X / Y	1.1369	FALSE	0.992	1.303	0.173296	8.22378e-05	0.0557	0.00350643
1367	P34932	HSP74_HUMAN	Heat shock 70 kDa protein 4	HSPA4	2	33	52	0.0167	X / Y	1.0124	FALSE	0.8998	1.139	0.458371	0.253601	0.0054	0.00261979
1368	O95757	HS74L_HUMAN	Heat shock 70 kDa protein 4L	HSPA4L	2	21	30	0.0167	X / Y	0.8772	FALSE	0.7637	1.0077	0.172417	0.000243818	-0.0569	0.00362553
1369	P11021	GRP78_HUMAN	78 kDa glucose-regulated protein	HSPA5	2	24	54	0.0168	X / Y	0.9775	FALSE	0.8663	1.103	0.425253	0.0383539	-0.0099	0.00275006
1370	P17066	HSP76_HUMAN	Heat shock 70 kDa protein 6	HSPA6	2			0.0171	X / Y		FALSE			1	1
1371	P11142	HSP7C_HUMAN	Heat shock cognate 71 kDa protein	HSPA8	2	23	73	0.0341	X / Y	1.0169	FALSE	0.9268	1.1157	0.428416	0.450897	0.0073	0.00162279
1372	P38646	GRP75_HUMAN	Stress-70 protein, mitochondrial	HSPA9	2	29	49	0.0133	X / Y	1.062	FALSE	0.9935	1.1352	0.18349	0.0198566	0.0261	0.000838831
1373	P04792	HSPB1_HUMAN	Heat shock protein beta-1	HSPB1	2	17	42	0.039	X / Y	1.2282	FALSE	0.9755	1.5463	0.186161	5.03001e-07	0.0893	0.0100091
1374	O14558	HSPB6_HUMAN	Heat shock protein beta-6	HSPB6	2	2	3	0.0812	X / Y	1.4074	TRUE	1.1893	1.6656	0.0212189	4.96746e-10	0.1484	0.00534989
1375	Q9UJY1	HSPB8_HUMAN	Heat shock protein beta-8	HSPB8	2	4	8	0.0561	X / Y	1.1362	TRUE	1.0564	1.222	0.0397435	0.000109524	0.0554	0.000999643
1376	P10809	CH60_HUMAN	60 kDa heat shock protein, mitochondrial	HSPD1	2	24	57	0.0366	X / Y	1.0904	FALSE	1.009	1.1783	0.132309	0.00336565	0.0376	0.00113461
1377	P61604	CH10_HUMAN	10 kDa heat shock protein, mitochondrial	HSPE1	2	8	27	0.0784	X / Y	0.9861	FALSE	0.8991	1.0815	0.439623	0.261668	-0.0061	0.00160879
1378	P98160	PGBM_HUMAN	Basement membrane-specific heparan sulfate proteoglycan core protein	HSPG2	2	28	42	0.0039	X / Y	1.2283	FALSE	1.021	1.4778	0.132993	2.55429e-08	0.0893	0.00644726
1379	Q92598	HS105_HUMAN	Heat shock protein 105 kDa	HSPH1	2	20	31	0.0163	X / Y	0.9959	FALSE	0.8179	1.2127	0.49174	0.000280485	-0.0018	0.00731737
1380	O43719	HTSF1_HUMAN	HIV Tat-specific factor 1	HTATSF1	2	2	2	0.0172	X / Y	0.9987	FALSE	0.888	1.1232	0.495512	0.106304	-0.0006	0.00260432
1381	Q92743	HTRA1_HUMAN	Serine protease HTRA1	HTRA1	2	2	2	0.0292	X / Y	1.1315	FALSE	0.9568	1.338	0.230732	0.000618627	0.0536	0.00530466
1382	P42858	HD_HUMAN	Huntingtin	HTT	2	4	4	0.0073	X / Y	1.0124	FALSE	0.9422	1.0879	0.431838	0.146839	0.0054	0.000976113
1383	Q7Z6Z7	HUWE1_HUMAN	E3 ubiquitin-protein ligase HUWE1	HUWE1	2	23	30	0.0025	X / Y	0.9327	TRUE	0.8989	0.9678	0.0297163	0.0043102	-0.0303	0.000257701
1384	Q5T013	HYI_HUMAN	Putative hydroxypyruvate isomerase	HYI	2	3	3	0.0758	X / Y	1.2444	FALSE	1.0976	1.4109	0.0407691	1.36417e-05	0.095	0.00297293
1385	Q9Y4L1	HYOU1_HUMAN	Hypoxia up-regulated protein 1	HYOU1	2	11	16	0.016	X / Y	0.9114	FALSE	0.8315	0.9989	0.155641	0.00121446	-0.0403	0.00158509
1386	Q2TAA2	IAH1_HUMAN	Isoamyl acetate-hydrolyzing esterase 1 homolog	IAH1	2	3	3	0.0968	X / Y	1.0746	FALSE	0.9546	1.2096	0.271658	0.000672607	0.0312	0.00264254
1387	P41252	SYIC_HUMAN	Isoleucine--tRNA ligase, cytoplasmic	IARS	2	5	6	0.0087	X / Y	0.9285	FALSE	0.8655	0.996	0.145123	0.0128006	-0.0322	0.000929219
1388	Q9NSE4	SYIM_HUMAN	Isoleucine--tRNA ligase, mitochondrial	IARS2	2	13	15	0.0168	X / Y	0.9624	FALSE	0.8809	1.0514	0.332267	0.0193319	-0.0167	0.00147502
1389	P05362	ICAM1_HUMAN	Intercellular adhesion molecule 1	ICAM1	2	5	7	0.0188	X / Y	0.9668	FALSE	0.8366	1.1173	0.407706	0.482536	-0.0147	0.00394801
1390	Q9UMF0	ICAM5_HUMAN	Intercellular adhesion molecule 5	ICAM5	2	7	13	0.0119	X / Y	0.8323	TRUE	0.7508	0.9227	0.0374954	2.1907e-06	-0.0797	0.00200481
1391	O75874	IDHC_HUMAN	Isocitrate dehydrogenase [NADP] cytoplasmic	IDH1	2	15	27	0.0411	X / Y	1.1112	FALSE	1.0066	1.2266	0.143032	0.000784664	0.0458	0.00184167
1392	P48735	IDHP_HUMAN	Isocitrate dehydrogenase [NADP], mitochondrial	IDH2	2	20	43	0.0332	X / Y	0.8845	FALSE	0.8151	0.9598	0.0664842	0.000407042	-0.0533	0.00125941
1393	P50213	IDH3A_HUMAN	Isocitrate dehydrogenase [NAD] subunit alpha, mitochondrial	IDH3A	2	9	17	0.0492	X / Y	0.9229	FALSE	0.8353	1.0197	0.210481	0.00152168	-0.0349	0.00187607
1394	O43837	IDH3B_HUMAN	Isocitrate dehydrogenase [NAD] subunit beta, mitochondrial	IDH3B	2	10	13	0.0623	X / Y	0.8883	FALSE	0.7993	0.9871	0.130733	0.000417648	-0.0515	0.00210016
1395	P51553	IDH3G_HUMAN	Isocitrate dehydrogenase [NAD] subunit gamma, mitochondrial	IDH3G	2	5	7	0.0356	X / Y	0.9613	FALSE	0.8784	1.0521	0.330847	0.0118931	-0.0171	0.0015352
1396	Q13907	IDI1_HUMAN	Isopentenyl-diphosphate Delta-isomerase 1	IDI1	2	3	5	0.0485	X / Y	1.0497	FALSE	0.8742	1.2605	0.395364	0.221709	0.0211	0.00631225
1397	P09914	IFIT1_HUMAN	Interferon-induced protein with tetratricopeptide repeats 1	IFIT1	2	7	8	0.0356	X / Y	0.9198	FALSE	0.7113	1.1895	0.372562	0.00465898	-0.0363	0.0124711
1398	P09913	IFIT2_HUMAN	Interferon-induced protein with tetratricopeptide repeats 2	IFIT2	2	3	3	0.0233	X / Y	0.8127	FALSE	0.7044	0.9377	0.073567	3.8171e-06	-0.0901	0.0038591
1399	O14879	IFIT3_HUMAN	Interferon-induced protein with tetratricopeptide repeats 3	IFIT3	2	5	8	0.0224	X / Y	0.9861	FALSE	0.7841	1.2402	0.475737	0.0390088	-0.0061	0.00990929
1400	Q96RY7	IF140_HUMAN	Intraflagellar transport protein 140 homolog	IFT140	2	2	2	0.013	X / Y	1.0201	FALSE	0.9238	1.1264	0.420499	0.200002	0.0086	0.00185389
1401	Q9BW83	IFT27_HUMAN	Intraflagellar transport protein 27 homolog	IFT27	2	2	2	0.086	X / Y	1.2119	FALSE	1.0727	1.3691	0.057644	5.89572e-05	0.0835	0.00280817
1402	P78318	IGBP1_HUMAN	Immunoglobulin-binding protein 1	IGBP1	2	2	2	0.0265	X / Y	1.0849	FALSE	1.0034	1.1731	0.148341	0.00318325	0.0354	0.00115055
1403	Q16270	IBP7_HUMAN	Insulin-like growth factor-binding protein 7	IGFBP7	2	3	3	0.039	X / Y	0.9715	FALSE	0.6786	1.3908	0.46789	5.01361e-05	-0.0126	0.0242836
1404	P01876	IGHA1_HUMAN	Ig alpha-1 chain C region	IGHA1	2	4	10	0.0425	X / Y	1.1598	FALSE	0.6725	2.0004	0.392811	1.44796e-06	0.0644	0.056038
1405	P01877	IGHA2_HUMAN	Ig alpha-2 chain C region	IGHA2	2	2	2	0.0735	X / Y	1.4604	FALSE	1.0596	2.0126	0.11888	2.48057e-07	0.1645	0.0194046
1406	P01857	IGHG1_HUMAN	Ig gamma-1 chain C region	IGHG1	2	6	19	0.0364	X / Y	1.1636	FALSE	0.7219	1.8755	0.375484	4.76301e-05	0.0658	0.0429817
1407	P01859	IGHG2_HUMAN	Ig gamma-2 chain C region	IGHG2	2	4	10	0.0368	X / Y	0.9498	FALSE	0.6774	1.3318	0.439487	4.07182e-06	-0.0224	0.0215513
1408	P01860	IGHG3_HUMAN	Ig gamma-3 chain C region	IGHG3	2	4	9	0.0318	X / Y	1.4795	FALSE	0.7964	2.7484	0.263554	0.000353745	0.1701	0.0723486
1409	P01861	IGHG4_HUMAN	Ig gamma-4 chain C region	IGHG4	2	3	3	0.0367	X / Y	2.0811	FALSE	0.9404	4.6057	0.178104	2.87389e-06	0.3183	0.119024
1410	P01871	IGHM_HUMAN	Ig mu chain C region	IGHM	2	9	9	0.0265	X / Y	1.1056	FALSE	0.6575	1.8593	0.423406	2.40249e-06	0.0436	0.0509572
1411	P01834	IGKC_HUMAN	Ig kappa chain C region	IGKC	2	6	21	0.1698	X / Y	1.0365	FALSE	0.6876	1.5624	0.465214	0.000169928	0.0156	0.0317624
1412	P01593	KVD33_HUMAN	Immunoglobulin kappa variable 1D-33	IGKV1D-33	2	2	2	0.1538	X / Y	1.0716	FALSE	0.8865	1.2952	0.357665	0.000487444	0.03	0.00677665
1413	P06310	KV230_HUMAN	Immunoglobulin kappa variable 2-30	IGKV2-30	2	2	5	0.2	X / Y	0.9706	FALSE	0.6168	1.5272	0.473744	9.12503e-05	-0.013	0.0387519
1414	P0CG05	LAC2_HUMAN	Ig lambda-2 chain C regions	IGLC2	2	2	8	0.1792	X / Y	1.5461	FALSE	0.7009	3.4107	0.290908	1.25566e-07	0.1892	0.118066
1415	A0M8Q6	LAC7_HUMAN	Ig lambda-7 chain C region	IGLC7	2			0.1792	X / Y		FALSE			1	1
1416	B9A064	IGLL5_HUMAN	Immunoglobulin lambda-like polypeptide 5	IGLL5	2	3	6	0.0374	X / Y	1.0284	FALSE	0.8504	1.2437	0.441339	0.000712577	0.0122	0.00681457
1417	Q8N6C5	IGSF1_HUMAN	Immunoglobulin superfamily member 1	IGSF1	2	3	3	0.012	X / Y	1.2554	TRUE	1.1442	1.3773	0.00707863	9.48612e-07	0.0988	0.00162084
1418	Q969P0	IGSF8_HUMAN	Immunoglobulin superfamily member 8	IGSF8	2	15	35	0.0196	X / Y	1.0445	FALSE	0.836	1.3049	0.422516	0.0702269	0.0189	0.0093456
1419	O95163	ELP1_HUMAN	Elongator complex protein 1	IKBKAP	2	3	3	0.0105	X / Y	0.8097	TRUE	0.7483	0.8761	0.00370796	4.38938e-08	-0.0917	0.0011729
1420	Q12905	ILF2_HUMAN	Interleukin enhancer-binding factor 2	ILF2	2	6	9	0.041	X / Y	0.8429	TRUE	0.7706	0.922	0.0283591	1.34633e-06	-0.0742	0.00151662
1421	Q12906	ILF3_HUMAN	Interleukin enhancer-binding factor 3	ILF3	2	14	22	0.0257	X / Y	0.9343	FALSE	0.8438	1.0345	0.25231	0.00845289	-0.0295	0.00195757
1422	Q13418	ILK_HUMAN	Integrin-linked protein kinase	ILK	2	5	5	0.0243	X / Y	1.2344	TRUE	1.1642	1.3088	0.000161779	3.3021e-07	0.0914	0.000646824
1423	A1L0T0	ILVBL_HUMAN	Acetolactate synthase-like protein	ILVBL	2	6	8	0.038	X / Y	1.0199	FALSE	0.9063	1.1478	0.433779	0.0721479	0.0086	0.00263117
1424	Q16891	MIC60_HUMAN	MICOS complex subunit MIC60	IMMT	2	30	45	0.0158	X / Y	0.8611	TRUE	0.8355	0.8875	3.6619e-07	3.42294e-06	-0.065	0.000172013
1425	P29218	IMPA1_HUMAN	Inositol monophosphatase 1	IMPA1	2	9	14	0.0686	X / Y	1.0881	FALSE	0.9895	1.1964	0.18695	0.00645672	0.0367	0.00169916
1426	P12268	IMDH2_HUMAN	Inosine-5'-monophosphate dehydrogenase 2	IMPDH2	2	3	5	0.0389	X / Y	1.0593	FALSE	0.9343	1.2009	0.32321	0.0133661	0.025	0.00297125
1427	Q16352	AINX_HUMAN	Alpha-internexin	INA	2	21	32	0.016	X / Y	0.8838	FALSE	0.7133	1.0952	0.282321	1.3131e-05	-0.0536	0.00866865
1428	Q27J81	INF2_HUMAN	Inverted formin-2	INF2	2	4	4	0.0088	X / Y	1.0316	FALSE	0.9522	1.1176	0.349025	0.122503	0.0135	0.0012099
1429	P49441	INPP_HUMAN	Inositol polyphosphate 1-phosphatase	INPP1	2	6	7	0.0201	X / Y	1.0213	FALSE	0.9416	1.1077	0.397631	0.0896699	0.0092	0.00124405
1430	Q96PE3	INP4A_HUMAN	Type I inositol 3,4-bisphosphate 4-phosphatase	INPP4A	2	3	4	0.0164	X / Y	1.0379	FALSE	0.9528	1.1306	0.33182	0.370573	0.0162	0.00138076
1431	O00410	IPO5_HUMAN	Importin-5	IPO5	2	21	31	0.0137	X / Y	1.0045	FALSE	0.9364	1.0777	0.474366	0.483993	0.002	0.00093163
1432	O95373	IPO7_HUMAN	Importin-7	IPO7	2	8	8	0.0077	X / Y	0.9654	FALSE	0.9222	1.0106	0.220972	0.0775274	-0.0153	0.000395074
1433	Q96P70	IPO9_HUMAN	Importin-9	IPO9	2	3	4	0.0173	X / Y	0.9439	FALSE	0.8499	1.0484	0.291156	0.116913	-0.0251	0.00207775
1434	P46940	IQGA1_HUMAN	Ras GTPase-activating-like protein IQGAP1	IQGAP1	2	9	11	0.0091	X / Y	1.0406	FALSE	0.9333	1.1602	0.357328	0.0219028	0.0173	0.00223362
1435	Q6DN90	IQEC1_HUMAN	IQ motif and SEC7 domain-containing protein 1	IQSEC1	2	4	4	0.0093	X / Y	0.8984	FALSE	0.8237	0.9799	0.108683	0.0252373	-0.0465	0.00142291
1436	Q5JU85	IQEC2_HUMAN	IQ motif and SEC7 domain-containing protein 2	IQSEC2	2	4	4	0.0054	X / Y	1.0124	FALSE	0.8959	1.1441	0.459775	0.22212	0.0054	0.00281942
1437	Q9UPP2	IQEC3_HUMAN	IQ motif and SEC7 domain-containing protein 3	IQSEC3	2	5	5	0.0093	X / Y	0.8817	TRUE	0.8251	0.9422	0.0289771	9.61288e-05	-0.0547	0.000831507
1438	Q9H1B7	I2BPL_HUMAN	Interferon regulatory factor 2-binding protein-like	IRF2BPL	2	3	3	0.0113	X / Y	0.9993	FALSE	0.8838	1.1299	0.497597	0.11471	-0.0003	0.00284576
1439	Q8WZA9	IRGQ_HUMAN	Immunity-related GTPase family Q protein	IRGQ	2	5	7	0.0177	X / Y	1.0897	FALSE	0.9508	1.2488	0.264269	0.00260296	0.0373	0.00350414
1440	P05161	ISG15_HUMAN	Ubiquitin-like protein ISG15	ISG15	2	6	7	0.0424	X / Y	0.8836	FALSE	0.6869	1.1365	0.311438	0.00305991	-0.0538	0.0119531
1441	Q96CN7	ISOC1_HUMAN	Isochorismatase domain-containing protein 1	ISOC1	2	5	6	0.0369	X / Y	0.945	FALSE	0.8954	0.9973	0.147026	0.0183907	-0.0246	0.000547848
1442	Q96AB3	ISOC2_HUMAN	Isochorismatase domain-containing protein 2	ISOC2	2	5	10	0.078	X / Y	1.0665	FALSE	0.9387	1.2117	0.307066	0.0206275	0.028	0.00307511
1443	P53990	IST1_HUMAN	IST1 homolog	IST1	2	4	6	0.0522	X / Y	0.9719	FALSE	0.8911	1.06	0.371392	0.228743	-0.0124	0.00142063
1444	Q9NPH2	INO1_HUMAN	Inositol-3-phosphate synthase 1	ISYNA1	2	6	9	0.0358	X / Y	1.1219	FALSE	0.9607	1.31	0.229131	0.0322065	0.0499	0.00453289
1445	Q8TB96	TIP_HUMAN	T-cell immunomodulatory protein	ITFG1	2	2	2	0.0196	X / Y	1.0023	FALSE	0.9404	1.0682	0.485735	0.27156	0.001	0.000764714
1446	P17301	ITA2_HUMAN	Integrin alpha-2	ITGA2	2	4	4	0.0178	X / Y	1.298	FALSE	1.0949	1.5386	0.0626162	6.35253e-07	0.1133	0.00545724
1447	P26006	ITA3_HUMAN	Integrin alpha-3	ITGA3	2	2	2	0.0162	X / Y	1.311	TRUE	1.1512	1.493	0.0186289	2.70897e-08	0.1176	0.00318792
1448	P23229	ITA6_HUMAN	Integrin alpha-6	ITGA6	2	5	6	0.0071	X / Y	1.1046	FALSE	0.9838	1.2403	0.195239	0.00752819	0.0432	0.00253205
1449	P11215	ITAM_HUMAN	Integrin alpha-M	ITGAM	2	2	2	0.0078	X / Y	1.1587	FALSE	1.0099	1.3292	0.141842	2.83898e-05	0.064	0.00355849
1450	P06756	ITAV_HUMAN	Integrin alpha-V	ITGAV	2	10	15	0.0086	X / Y	0.9524	FALSE	0.8518	1.0649	0.331225	0.029132	-0.0212	0.00235041
1451	P05556	ITB1_HUMAN	Integrin beta-1	ITGB1	2	10	12	0.0138	X / Y	1.2739	FALSE	1.0897	1.4892	0.0606027	4.70453e-07	0.1051	0.00460153
1452	P05107	ITB2_HUMAN	Integrin beta-2	ITGB2	2	4	4	0.0221	X / Y	1.0561	FALSE	0.9499	1.1742	0.303362	0.0554222	0.0237	0.00211894
1453	P16144	ITB4_HUMAN	Integrin beta-4	ITGB4	2	12	13	0.0082	X / Y	1.0788	FALSE	0.9872	1.179	0.196382	0.0109795	0.033	0.00148671
1454	P26012	ITB8_HUMAN	Integrin beta-8	ITGB8	2	4	6	0.0195	X / Y	0.8376	FALSE	0.6666	1.0524	0.218828	2.81397e-05	-0.077	0.00983231
1455	P19827	ITIH1_HUMAN	Inter-alpha-trypsin inhibitor heavy chain H1	ITIH1	2	2	2	0.0198	X / Y	0.8659	FALSE	0.692	1.0835	0.260388	0.000300569	-0.0625	0.00947899
1456	P19823	ITIH2_HUMAN	Inter-alpha-trypsin inhibitor heavy chain H2	ITIH2	2	4	4	0.0211	X / Y	0.8396	FALSE	0.5339	1.3203	0.349671	0.0024867	-0.0759	0.038661
1457	Q14624	ITIH4_HUMAN	Inter-alpha-trypsin inhibitor heavy chain H4	ITIH4	2	4	5	0.014	X / Y	1.5858	FALSE	0.775	3.2448	0.259769	7.13206e-07	0.2003	0.096678
1458	Q86UX2	ITIH5_HUMAN	Inter-alpha-trypsin inhibitor heavy chain H5	ITIH5	2	3	4	0.0159	X / Y	1.2343	FALSE	1.0304	1.4786	0.121874	1.21287e-07	0.0914	0.00615027
1459	Q9NQX7	ITM2C_HUMAN	Integral membrane protein 2C	ITM2C	2	3	3	0.0412	X / Y	1.0386	FALSE	0.941	1.1463	0.350569	0.160237	0.0165	0.00183745
1460	Q9BY32	ITPA_HUMAN	Inosine triphosphate pyrophosphatase	ITPA	2	3	4	0.0464	X / Y	1.0705	FALSE	0.8388	1.3663	0.38997	0.100722	0.0296	0.0112258
1461	Q13572	ITPK1_HUMAN	Inositol-tetrakisphosphate 1-kinase	ITPK1	2	3	3	0.0604	X / Y	1.2073	TRUE	1.0846	1.344	0.0394586	2.44638e-05	0.0818	0.00216845
1462	P27987	IP3KB_HUMAN	Inositol-trisphosphate 3-kinase B	ITPKB	2	7	7	0.0116	X / Y	1.1552	FALSE	1.0057	1.3268	0.148939	5.85406e-05	0.0626	0.00362125
1463	Q14571	ITPR2_HUMAN	Inositol 1,4,5-trisphosphate receptor type 2	ITPR2	2	4	4	0.0041	X / Y	0.9854	FALSE	0.8189	1.1857	0.468271	0.14867	-0.0064	0.00645876
1464	Q15811	ITSN1_HUMAN	Intersectin-1	ITSN1	2	8	12	0.0052	X / Y	1.0015	FALSE	0.9621	1.0425	0.484947	0.526665	0.0007	0.000303315
1465	Q9NZM3	ITSN2_HUMAN	Intersectin-2	ITSN2	2	1	1	0.0112	X / Y	1.0539	FALSE	0.9387	1.1831	0.325087	0.0364139	0.0228	0.0025238
1466	P26440	IVD_HUMAN	Isovaleryl-CoA dehydrogenase, mitochondrial	IVD	2	10	15	0.0213	X / Y	1.0474	FALSE	0.9124	1.2024	0.368622	0.0456343	0.0201	0.00359383
1467	P23458	JAK1_HUMAN	Tyrosine-protein kinase JAK1	JAK1	2	2	2	0.0078	X / Y	0.8033	FALSE	0.6913	0.9335	0.0723515	1.84942e-08	-0.0951	0.00425361
1468	P57087	JAM2_HUMAN	Junctional adhesion molecule B	JAM2	2	2	2	0.0369	X / Y	0.9309	FALSE	0.8395	1.0324	0.244501	0.0147205	-0.0311	0.00201732
1469	Q9BX67	JAM3_HUMAN	Junctional adhesion molecule C	JAM3	2	2	3	0.0484	X / Y	0.9827	FALSE	0.8881	1.0873	0.431356	0.22801	-0.0076	0.00192993
1470	P0C870	JMJD7_HUMAN	JmjC domain-containing protein 7	JMJD7	2	3	4	0.0696	X / Y	1.0539	FALSE	0.934	1.1892	0.331874	0.0471675	0.0228	0.00275044
1471	P14923	PLAK_HUMAN	Junction plakoglobin	JUP	2	3	4	0.0094	X / Y	1.0725	FALSE	0.8385	1.3718	0.388072	0.000301623	0.0304	0.0114247
1472	Q14678	KANK1_HUMAN	KN motif and ankyrin repeat domain-containing protein 1	KANK1	2	2	2	0.0089	X / Y	0.9953	FALSE	0.7987	1.2402	0.491435	0.0617489	-0.0021	0.00913186
1473	Q63ZY3	KANK2_HUMAN	KN motif and ankyrin repeat domain-containing protein 2	KANK2	2	3	3	0.0129	X / Y	1.1347	FALSE	1.0441	1.2331	0.0643291	1.81569e-06	0.0549	0.00130452
1474	Q6NY19	KANK3_HUMAN	KN motif and ankyrin repeat domain-containing protein 3	KANK3	2	3	3	0.0131	X / Y	0.9428	FALSE	0.8545	1.0403	0.274747	0.0176478	-0.0256	0.00182365
1475	O94819	KBTBB_HUMAN	Kelch repeat and BTB domain-containing protein 11	KBTBD11	2	17	30	0.0225	X / Y	1.0822	FALSE	0.9733	1.2032	0.228105	0.00831068	0.0343	0.00211956
1476	Q13303	KCAB2_HUMAN	Voltage-gated potassium channel subunit beta-2	KCNAB2	2	2	3	0.0354	X / Y	0.785	TRUE	0.7173	0.8591	0.00364059	1.15214e-08	-0.1051	0.00153429
1477	Q96CX2	KCD12_HUMAN	BTB/POZ domain-containing protein KCTD12	KCTD12	2	5	11	0.04	X / Y	1.1035	FALSE	1.0008	1.2168	0.15675	0.00241757	0.0428	0.00180058
1478	Q68DU8	KCD16_HUMAN	BTB/POZ domain-containing protein KCTD16	KCTD16	2	1	1	0.0164	X / Y	0.9697	FALSE	0.7973	1.1793	0.437472	0.145355	-0.0134	0.00722626
1479	Q07666	KHDR1_HUMAN	KH domain-containing, RNA-binding, signal transduction-associated protein 1	KHDRBS1	2	4	7	0.0316	X / Y	0.8817	FALSE	0.8067	0.9635	0.0780652	8.69228e-05	-0.0547	0.00148747
1480	O75525	KHDR3_HUMAN	KH domain-containing, RNA-binding, signal transduction-associated protein 3	KHDRBS3	2	2	2	0.0347	X / Y	0.9839	FALSE	0.9356	1.0348	0.373977	0.445112	-0.007	0.000478836
1481	Q92945	FUBP2_HUMAN	Far upstream element-binding protein 2	KHSRP	2	13	22	0.0295	X / Y	0.979	FALSE	0.9235	1.0378	0.357886	0.308241	-0.0092	0.000642351
1482	Q12768	STRUM_HUMAN	WASH complex subunit strumpellin	KIAA0196	2	2	2	0.0095	X / Y	0.9633	FALSE	0.8807	1.0535	0.337995	0.185979	-0.0163	0.00151315
1483	O60268	K0513_HUMAN	Uncharacterized protein KIAA0513	KIAA0513	2	9	10	0.0292	X / Y	0.8337	TRUE	0.7496	0.9273	0.0436742	2.01234e-07	-0.079	0.00213382
1484	Q2M389	WASH7_HUMAN	WASH complex subunit SWIP	KIAA1033	2	2	2	0.0119	X / Y	1.0032	FALSE	0.8711	1.1554	0.490916	0.199339	0.0014	0.00376393
1485	Q5T5P2	SKT_HUMAN	Sickle tail protein homolog	KIAA1217	2	5	5	0.0072	X / Y	1.0029	FALSE	0.9185	1.0951	0.486655	0.038092	0.0013	0.00145754
1486	Q9P260	K1468_HUMAN	LisH domain and HEAT repeat-containing protein KIAA1468	KIAA1468	2	8	9	0.0099	X / Y	0.9704	FALSE	0.8274	1.1381	0.42516	0.0634137	-0.0131	0.00479231
1487	Q9BY89	K1671_HUMAN	Uncharacterized protein KIAA1671	KIAA1671	2	2	2	0.01	X / Y	1.0704	FALSE	0.987	1.1608	0.20093	0.00187797	0.0295	0.00124141
1488	Q9NQT8	KI13B_HUMAN	Kinesin-like protein KIF13B	KIF13B	2	3	3	0.0038	X / Y	1.1534	FALSE	1.0649	1.2494	0.0369835	9.44168e-05	0.062	0.0012037
1489	Q12756	KIF1A_HUMAN	Kinesin-like protein KIF1A	KIF1A	2	11	11	0.0077	X / Y	0.9569	FALSE	0.8743	1.0474	0.312889	0.194988	-0.0191	0.00153812
1490	Q96EK5	KBP_HUMAN	KIF1-binding protein	KIF1BP	2	2	2	0.0225	X / Y	1.0406	FALSE	0.9367	1.156	0.352656	0.0988195	0.0173	0.00208642
1491	O43896	KIF1C_HUMAN	Kinesin-like protein KIF1C	KIF1C	2	1	1	0.0118	X / Y	1.2317	FALSE	1.0806	1.404	0.0556848	2.04691e-06	0.0905	0.00323276
1492	Q7Z4S6	KI21A_HUMAN	Kinesin-like protein KIF21A	KIF21A	2	12	12	0.009	X / Y	0.854	TRUE	0.7826	0.9319	0.0353382	1.1979e-05	-0.0685	0.00143784
1493	O00139	KIF2A_HUMAN	Kinesin-like protein KIF2A	KIF2A	2	7	7	0.0142	X / Y	0.872	TRUE	0.8121	0.9362	0.0270185	0.00010552	-0.0595	0.000953714
1494	Q9Y496	KIF3A_HUMAN	Kinesin-like protein KIF3A	KIF3A	2	7	8	0.0157	X / Y	0.9111	TRUE	0.8678	0.9566	0.0279225	0.00134016	-0.0404	0.000447045
1495	O15066	KIF3B_HUMAN	Kinesin-like protein KIF3B	KIF3B	2	4	4	0.0214	X / Y	0.8599	TRUE	0.7964	0.9286	0.0247212	7.04494e-06	-0.0655	0.00111243
1496	O14782	KIF3C_HUMAN	Kinesin-like protein KIF3C	KIF3C	2	1	1	0.0214	X / Y	0.8671	FALSE	0.7411	1.0146	0.182	0.000335116	-0.0619	0.00465175
1497	Q12840	KIF5A_HUMAN	Kinesin heavy chain isoform 5A	KIF5A	2	1	1	0.0116	X / Y	0.8473	TRUE	0.771	0.9312	0.0395468	9.35026e-06	-0.072	0.00167902
1498	P33176	KINH_HUMAN	Kinesin-1 heavy chain	KIF5B	2	14	16	0.0187	X / Y	1.0427	FALSE	0.9421	1.1542	0.340089	0.0477914	0.0182	0.0019443
1499	O60282	KIF5C_HUMAN	Kinesin heavy chain isoform 5C	KIF5C	2	8	10	0.0178	X / Y	0.958	FALSE	0.9152	1.0027	0.173327	0.196977	-0.0187	0.000392866
1500	Q07866	KLC1_HUMAN	Kinesin light chain 1	KLC1	2	8	11	0.0262	X / Y	0.9556	FALSE	0.8987	1.0162	0.229979	0.0462795	-0.0197	0.000711664
1501	Q9H0B6	KLC2_HUMAN	Kinesin light chain 2	KLC2	2	6	6	0.0338	X / Y	1.1445	FALSE	0.9672	1.3544	0.211364	0.00178624	0.0586	0.00534796
1502	Q9NSK0	KLC4_HUMAN	Kinesin light chain 4	KLC4	2	2	2	0.0145	X / Y	1.1238	FALSE	0.971	1.3006	0.212313	0.000659942	0.0507	0.00402878
1503	Q53GT1	KLH22_HUMAN	Kelch-like protein 22	KLHL22	2	2	2	0.0394	X / Y	0.7633	TRUE	0.6883	0.8465	0.0045029	2.22874e-08	-0.1173	0.00201713
1504	P01042	KNG1_HUMAN	Kininogen-1	KNG1	2	8	11	0.0171	X / Y	1.1126	FALSE	0.8509	1.4548	0.345332	0.0007943	0.0463	0.0135631
1505	P52294	IMA5_HUMAN	Importin subunit alpha-5	KPNA1	2	1	1	0.0204	X / Y	0.8803	FALSE	0.7964	0.9731	0.101692	0.000246038	-0.0554	0.00189459
1506	O00505	IMA4_HUMAN	Importin subunit alpha-4	KPNA3	2	2	3	0.0557	X / Y	0.9071	FALSE	0.8208	1.0025	0.164889	0.0116553	-0.0423	0.00188678
1507	O00629	IMA3_HUMAN	Importin subunit alpha-3	KPNA4	2	3	3	0.025	X / Y	0.8996	FALSE	0.762	1.062	0.261874	0.236159	-0.046	0.00519848
1508	O60684	IMA7_HUMAN	Importin subunit alpha-7	KPNA6	2	2	2	0.0261	X / Y	0.8649	FALSE	0.7743	0.966	0.0946525	6.20999e-05	-0.0631	0.00230726
1509	Q14974	IMB1_HUMAN	Importin subunit beta-1	KPNB1	2	17	22	0.016	X / Y	0.9317	FALSE	0.891	0.9743	0.0567673	0.0135086	-0.0307	0.000376716
1510	P01116	RASK_HUMAN	GTPase KRas	KRAS	2	1	1	0.0582	X / Y	0.9356	FALSE	0.8496	1.0302	0.244703	0.012302	-0.0289	0.00175131
1511	P04264	K2C1_HUMAN	Keratin, type II cytoskeletal 1	KRT1	2	12	14	0.014	X / Y	0.9059	FALSE	0.4456	1.8417	0.444616	0.00314121	-0.0429	0.0949546
1512	P13645	K1C10_HUMAN	Keratin, type I cytoskeletal 10	KRT10	2	6	8	0.0154	X / Y	1.2944	FALSE	0.8089	2.071	0.291528	0.0110828	0.1121	0.0416701
1513	P05783	K1C18_HUMAN	Keratin, type I cytoskeletal 18	KRT18	2	4	4	0.0163	X / Y	1.2816	FALSE	0.8923	1.8407	0.246622	5.00792e-05	0.1077	0.0247277
1514	P35908	K22E_HUMAN	Keratin, type II cytoskeletal 2 epidermal	KRT2	2	1	1	0.0188	X / Y	0.9713	FALSE	0.3548	2.6591	0.488484	0.000343159	-0.0126	0.191291
1515	P19013	K2C4_HUMAN	Keratin, type II cytoskeletal 4	KRT4	2			0.0169	X / Y		FALSE			1	1
1516	P04259, P02538, P48668	K2C6A_HUMAN, K2C6B_HUMAN, K2C6C_HUMAN	Keratin, type II cytoskeletal 6A, Keratin, type II cytoskeletal 6B, Keratin, type II cytoskeletal 6C	KRT6A, KRT6B, KRT6C	3			0.0124	X / Y		FALSE			1	1
1517	P05787	K2C8_HUMAN	Keratin, type II cytoskeletal 8	KRT8	2	2	2	0.0145	X / Y	1.1185	FALSE	0.7897	1.5841	0.373844	0.000533663	0.0486	0.0228479
1518	P35527	K1C9_HUMAN	Keratin, type I cytoskeletal 9	KRT9	2	4	7	0.0144	X / Y	1.1266	FALSE	0.6902	1.839	0.403903	7.96592e-05	0.0518	0.0452898
1519	Q86UP2	KTN1_HUMAN	Kinectin	KTN1	2	27	29	0.0066	X / Y	0.9626	FALSE	0.8805	1.0524	0.334691	0.0769999	-0.0165	0.00149956
1520	Q16773	KAT1_HUMAN	Kynurenine--oxoglutarate transaminase 1	KYAT1	2	4	5	0.0355	X / Y	1.0301	FALSE	0.9616	1.1035	0.333115	0.0384597	0.0129	0.000893511
1521	Q6YP21	KAT3_HUMAN	Kynurenine--oxoglutarate transaminase 3	KYAT3	2	7	7	0.0529	X / Y	1.0098	FALSE	0.8316	1.2263	0.479934	0.0238174	0.0042	0.00711282
1522	P32004	L1CAM_HUMAN	Neural cell adhesion molecule L1	L1CAM	2	16	20	0.0191	X / Y	0.9432	FALSE	0.8064	1.1033	0.354658	0.00639447	-0.0254	0.00463652
1523	Q96EM0	T3HPD_HUMAN	Trans-3-hydroxy-L-proline dehydratase	L3HYPDH	2	2	3	0.048	X / Y	1.0558	FALSE	0.8508	1.3102	0.400714	0.0141498	0.0236	0.00879118
1524	Q53H82	LACB2_HUMAN	Endoribonuclease LACTB2	LACTB2	2	2	2	0.0382	X / Y	1.113	FALSE	0.9217	1.3441	0.285121	0.00117507	0.0465	0.00671275
1525	P25391	LAMA1_HUMAN	Laminin subunit alpha-1	LAMA1	2	4	4	0.0055	X / Y	1.3524	FALSE	1.1142	1.6416	0.0596323	3.09467e-08	0.1311	0.0070821
1526	P24043	LAMA2_HUMAN	Laminin subunit alpha-2	LAMA2	2	12	14	0.0035	X / Y	1.2552	TRUE	1.1031	1.4284	0.0392691	7.17619e-07	0.0987	0.00314909
1527	Q16363	LAMA4_HUMAN	Laminin subunit alpha-4	LAMA4	2	6	6	0.0137	X / Y	1.1592	FALSE	1.014	1.3253	0.134893	4.75962e-05	0.0642	0.00338121
1528	O15230	LAMA5_HUMAN	Laminin subunit alpha-5	LAMA5	2	16	19	0.0035	X / Y	1.2503	TRUE	1.0955	1.427	0.0455053	1.67724e-08	0.097	0.00329571
1529	P07942	LAMB1_HUMAN	Laminin subunit beta-1	LAMB1	2	3	4	0.0067	X / Y	1.2566	FALSE	0.9812	1.6093	0.177917	0.000352137	0.0992	0.0115439
1530	P55268	LAMB2_HUMAN	Laminin subunit beta-2	LAMB2	2	31	36	0.0078	X / Y	1.2457	FALSE	1.0896	1.424	0.0503551	1.47115e-08	0.0954	0.00337818
1531	P11047	LAMC1_HUMAN	Laminin subunit gamma-1	LAMC1	2	14	16	0.0075	X / Y	1.2579	FALSE	1.0871	1.4555	0.0579478	2.18653e-08	0.0996	0.00401687
1532	P11279	LAMP1_HUMAN	Lysosome-associated membrane glycoprotein 1	LAMP1	2	2	2	0.0384	X / Y	1.0074	FALSE	0.9191	1.1043	0.467825	0.343228	0.0032	0.00158942
1533	Q6IAA8	LTOR1_HUMAN	Ragulator complex protein LAMTOR1	LAMTOR1	2	3	3	0.0683	X / Y	0.9703	FALSE	0.897	1.0495	0.350228	0.0895895	-0.0131	0.00116215
1534	Q9Y2Q5	LTOR2_HUMAN	Ragulator complex protein LAMTOR2	LAMTOR2	2	2	2	0.12	X / Y	1.0561	FALSE	0.9359	1.1917	0.325671	0.0376569	0.0237	0.00275219
1535	Q9UHA4	LTOR3_HUMAN	Ragulator complex protein LAMTOR3	LAMTOR3	2	3	3	0.129	X / Y	1.0737	FALSE	1.0031	1.1494	0.148065	0.020538	0.0309	0.000874208
1536	O43504	LTOR5_HUMAN	Ragulator complex protein LAMTOR5	LAMTOR5	2	3	4	0.2198	X / Y	1.0924	FALSE	0.9574	1.2463	0.251422	0.0321736	0.0384	0.00327917
1537	O43813	LANC1_HUMAN	LanC-like protein 1	LANCL1	2	9	17	0.0276	X / Y	0.8772	FALSE	0.803	0.9584	0.0693319	7.45241e-06	-0.0569	0.00147576
1538	Q9NS86	LANC2_HUMAN	LanC-like protein 2	LANCL2	2	5	5	0.0289	X / Y	0.8855	FALSE	0.8246	0.9508	0.0437478	0.000657967	-0.0528	0.000956067
1539	P28838	AMPL_HUMAN	Cytosol aminopeptidase	LAP3	2	20	43	0.0173	X / Y	1.1846	FALSE	1.0392	1.3503	0.0979436	7.40761e-06	0.0736	0.00323516
1540	Q9P2J5	SYLC_HUMAN	Leucine--tRNA ligase, cytoplasmic	LARS	2	3	3	0.0094	X / Y	0.8651	TRUE	0.8048	0.9298	0.0223409	1.78989e-06	-0.0629	0.000982761
1541	Q15031	SYLM_HUMAN	Probable leucine--tRNA ligase, mitochondrial	LARS2	2	2	2	0.0089	X / Y	0.7395	TRUE	0.6621	0.8259	0.00316561	7.19637e-09	-0.1311	0.0023049
1542	Q14847	LASP1_HUMAN	LIM and SH3 domain protein 1	LASP1	2	12	20	0.0383	X / Y	1.0617	FALSE	0.9694	1.1628	0.255119	0.000470936	0.026	0.00155973
1543	P18428	LBP_HUMAN	Lipopolysaccharide-binding protein	LBP	2	2	2	0.0395	X / Y	1.2841	FALSE	0.924	1.7844	0.223676	4.46311e-05	0.1086	0.0204209
1544	Q9UIC8	LCMT1_HUMAN	Leucine carboxyl methyltransferase 1	LCMT1	2	2	3	0.0629	X / Y	1.0503	FALSE	0.9548	1.1553	0.30341	0.0275852	0.0213	0.00171269
1545	P13796	PLSL_HUMAN	Plastin-2	LCP1	2	8	13	0.0255	X / Y	1.1428	FALSE	1.0414	1.2542	0.0754353	0.000124435	0.058	0.00162955
1546	P00338	LDHA_HUMAN	L-lactate dehydrogenase A chain	LDHA	2	14	34	0.0271	X / Y	0.9246	FALSE	0.8131	1.0515	0.271154	0.000286953	-0.034	0.00311796
1547	P07195	LDHB_HUMAN	L-lactate dehydrogenase B chain	LDHB	2	15	47	0.0539	X / Y	1.0718	FALSE	0.9392	1.2231	0.299842	0.0513263	0.0301	0.00328974
1548	Q86WU2	LDHD_HUMAN	Probable D-lactate dehydrogenase, mitochondrial	LDHD	2	2	2	0.0237	X / Y	1.0639	FALSE	0.9357	1.2098	0.314753	0.00827924	0.0269	0.00311187
1549	O95202	LETM1_HUMAN	LETM1 and EF-hand domain-containing protein 1, mitochondrial	LETM1	2	8	11	0.0244	X / Y	0.9329	FALSE	0.8411	1.0347	0.251349	0.0100922	-0.0302	0.0020236
1550	P09382	LEG1_HUMAN	Galectin-1	LGALS1	2	8	19	0.0741	X / Y	1.1451	FALSE	1.0449	1.2548	0.0693913	4.3314e-05	0.0588	0.00157999
1551	P17931	LEG3_HUMAN	Galectin-3	LGALS3	2	6	11	0.044	X / Y	1.1632	FALSE	1.0667	1.2685	0.040429	0.000236193	0.0657	0.00141507
1552	Q08380	LG3BP_HUMAN	Galectin-3-binding protein	LGALS3BP	2	6	10	0.0188	X / Y	0.915	TRUE	0.8788	0.9527	0.0139381	0.000513	-0.0386	0.000307701
1553	Q3ZCW2	LEGL_HUMAN	Galectin-related protein	LGALSL	2	4	9	0.1105	X / Y	0.905	FALSE	0.8258	0.9917	0.137689	2.26663e-05	-0.0434	0.00158011
1554	O95970	LGI1_HUMAN	Leucine-rich glioma-inactivated protein 1	LGI1	2	3	3	0.0197	X / Y	0.8604	TRUE	0.8001	0.9253	0.0193065	1.7174e-05	-0.0653	0.000996392
1555	Q9H008	LHPP_HUMAN	Phospholysine phosphohistidine inorganic pyrophosphate phosphatase	LHPP	2	9	18	0.0296	X / Y	1.1432	FALSE	0.9868	1.3243	0.18145	0.000157454	0.0581	0.00407893
1556	Q9UHB6	LIMA1_HUMAN	LIM domain and actin-binding protein 1	LIMA1	2	4	4	0.0224	X / Y	1.0551	FALSE	0.9794	1.1365	0.235616	0.0168313	0.0233	0.00104385
1557	Q9UPQ0	LIMC1_HUMAN	LIM and calponin homology domains-containing protein 1	LIMCH1	2	9	9	0.0102	X / Y	1.0529	FALSE	0.9495	1.1676	0.309051	0.038989	0.0224	0.00201706
1558	P48059	LIMS1_HUMAN	LIM and senescent cell antigen-like-containing domain protein 1	LIMS1	2	4	5	0.0369	X / Y	1.2156	TRUE	1.1296	1.308	0.00387817	7.33391e-07	0.0848	0.00101396
1559	O14910	LIN7A_HUMAN	Protein lin-7 homolog A	LIN7A	2	3	5	0.0472	X / Y	0.8204	TRUE	0.7619	0.8833	0.00370501	2.76864e-07	-0.086	0.00103141
1560	Q9NUP9	LIN7C_HUMAN	Protein lin-7 homolog C	LIN7C	2	4	6	0.0558	X / Y	1.157	TRUE	1.0786	1.2412	0.0189174	6.00969e-06	0.0633	0.000930611
1561	Q7L985	LIGO2_HUMAN	Leucine-rich repeat and immunoglobulin-like domain-containing nogo receptor-interacting protein 2	LINGO2	2	3	3	0.0215	X / Y	1.3074	FALSE	1.0064	1.6984	0.152844	8.9001e-07	0.1164	0.0129147
1562	Q15334	L2GL1_HUMAN	Lethal(2) giant larvae protein homolog 1	LLGL1	2	14	19	0.0094	X / Y	1.0512	FALSE	0.9565	1.1553	0.298467	0.045958	0.0217	0.00168234
1563	Q12907	LMAN2_HUMAN	Vesicular integral-membrane protein VIP36	LMAN2	2	2	2	0.0281	X / Y	0.8887	TRUE	0.8475	0.9319	0.00644619	8.42411e-05	-0.0513	0.00042499
1564	Q9NZU5	LMCD1_HUMAN	LIM and cysteine-rich domains protein 1	LMCD1	2	3	3	0.0219	X / Y	0.9822	FALSE	0.9099	1.0603	0.407364	0.245581	-0.0078	0.00110248
1565	P02545	LMNA_HUMAN	Prelamin-A/C [Cleaved into: Lamin-A/C	LMNA	2	27	46	0.0166	X / Y	1.2592	FALSE	0.961	1.65	0.196912	5.52998e-06	0.1001	0.0137782
1566	P20700	LMNB1_HUMAN	Lamin-B1	LMNB1	2	8	10	0.0188	X / Y	0.9216	FALSE	0.7885	1.0772	0.300309	0.00658927	-0.0355	0.00458897
1567	Q03252	LMNB2_HUMAN	Lamin-B2	LMNB2	2	23	39	0.0113	X / Y	0.9931	FALSE	0.8622	1.1438	0.480359	0.448762	-0.003	0.00376903
1568	Q8WWI1	LMO7_HUMAN	LIM domain only protein 7	LMO7	2	6	7	0.0113	X / Y	0.894	FALSE	0.8293	0.9637	0.0678821	5.1574e-05	-0.0487	0.0010636
1569	Q9C0E8	LNP_HUMAN	Protein lunapark	LNP	2	3	4	0.0467	X / Y	1.1095	FALSE	0.9969	1.2347	0.165683	0.00489696	0.0451	0.00215751
1570	P36776	LONM_HUMAN	Lon protease homolog, mitochondrial	LONP1	2	15	17	0.0073	X / Y	0.9384	FALSE	0.7952	1.1075	0.350672	0.00475364	-0.0276	0.00517624
1571	Q8NF37	PCAT1_HUMAN	Lysophosphatidylcholine acyltransferase 1	LPCAT1	2	3	4	0.0243	X / Y	0.9401	FALSE	0.8325	1.0614	0.305362	0.00263319	-0.0268	0.00278171
1572	Q92604	LGAT1_HUMAN	Acyl-CoA:lysophosphatidylglycerol acyltransferase 1	LPGAT1	2	2	2	0.0324	X / Y	0.8251	TRUE	0.7383	0.9221	0.0418671	2.2749e-06	-0.0835	0.00233041
1573	Q93052	LPP_HUMAN	Lipoma-preferred partner	LPP	2	9	13	0.0343	X / Y	1.2998	FALSE	0.9976	1.6936	0.160847	4.56571e-08	0.1139	0.0132072
1574	P50851	LRBA_HUMAN	Lipopolysaccharide-responsive and beige-like anchor protein	LRBA	2	3	3	0.0042	X / Y	0.9775	FALSE	0.9111	1.0487	0.372967	0.201887	-0.0099	0.000932911
1575	Q96II8	LRCH3_HUMAN	Leucine-rich repeat and calponin homology domain-containing protein 3	LRCH3	2	2	2	0.0335	X / Y	1.1571	FALSE	0.986	1.3578	0.180907	8.05653e-05	0.0634	0.00482827
1576	Q9BTN0	LRFN3_HUMAN	Leucine-rich repeat and fibronectin type-III domain-containing protein 3	LRFN3	2	2	2	0.0382	X / Y	1.1189	FALSE	0.9147	1.3686	0.288635	0.000291523	0.0488	0.00765841
1577	Q96JA1	LRIG1_HUMAN	Leucine-rich repeats and immunoglobulin-like domains protein 1	LRIG1	2	4	4	0.0101	X / Y	1.0773	FALSE	0.932	1.2452	0.303618	0.304351	0.0323	0.00395792
1578	Q07954	LRP1_HUMAN	Prolow-density lipoprotein receptor-related protein 1	LRP1	2	24	30	0.0022	X / Y	0.9801	FALSE	0.9286	1.0344	0.354755	0.181458	-0.0087	0.000548638
1579	Q9NZR2	LRP1B_HUMAN	Low-density lipoprotein receptor-related protein 1B	LRP1B	2	2	2	0.0024	X / Y	1.0627	FALSE	0.9735	1.1601	0.243929	0.00971311	0.0264	0.00144964
1580	P30533	AMRP_HUMAN	Alpha-2-macroglobulin receptor-associated protein	LRPAP1	2	3	3	0.0224	X / Y	1.0176	FALSE	0.9606	1.0779	0.381163	0.515231	0.0076	0.000626396
1581	P42704	LPPRC_HUMAN	Leucine-rich PPR motif-containing protein, mitochondrial	LRPPRC	2	20	21	0.0108	X / Y	0.8986	FALSE	0.7564	1.0676	0.26743	0.000111879	-0.0464	0.00559974
1582	Q8TCA0	LRC20_HUMAN	Leucine-rich repeat-containing protein 20	LRRC20	2	2	2	0.0543	X / Y	1.0154	FALSE	0.9094	1.1336	0.444966	0.229079	0.0066	0.00228943
1583	Q9H9A6	LRC40_HUMAN	Leucine-rich repeat-containing protein 40	LRRC40	2	3	3	0.0382	X / Y	0.9816	FALSE	0.9281	1.0382	0.370267	0.227	-0.0081	0.000592586
1584	Q8N1G4	LRC47_HUMAN	Leucine-rich repeat-containing protein 47	LRRC47	2	12	14	0.0309	X / Y	0.9431	FALSE	0.8434	1.0546	0.300118	0.03299	-0.0254	0.00235575
1585	Q8N9N7	LRC57_HUMAN	Leucine-rich repeat-containing protein 57	LRRC57	2	5	13	0.0335	X / Y	1.108	FALSE	0.9432	1.3016	0.262191	0.00348681	0.0445	0.00489179
1586	Q96AG4	LRC59_HUMAN	Leucine-rich repeat-containing protein 59	LRRC59	2	3	3	0.0326	X / Y	0.8787	FALSE	0.7974	0.9683	0.091458	0.000388186	-0.0562	0.00177772
1587	Q8IWT6	LRC8A_HUMAN	Volume-regulated anion channel subunit LRRC8A	LRRC8A	2	3	3	0.0222	X / Y	0.9664	FALSE	0.9016	1.0358	0.311062	0.211464	-0.0149	0.000908256
1588	Q6UWE0	LRSM1_HUMAN	E3 ubiquitin-protein ligase LRSAM1	LRSAM1	2	4	5	0.0194	X / Y	0.9938	FALSE	0.9237	1.0693	0.466291	0.466216	-0.0027	0.00100926
1589	Q13449	LSAMP_HUMAN	Limbic system-associated membrane protein	LSAMP	2	8	12	0.0237	X / Y	1.0093	FALSE	0.9625	1.0584	0.422794	0.603085	0.004	0.000425047
1590	Q8ND56	LS14A_HUMAN	Protein LSM14 homolog A	LSM14A	2	2	2	0.0302	X / Y	1.1468	FALSE	0.9103	1.4446	0.276541	7.47233e-05	0.0595	0.0100549
1591	Q9Y4Z0	LSM4_HUMAN	U6 snRNA-associated Sm-like protein LSm4	LSM4	2	2	2	0.0576	X / Y	0.968	FALSE	0.8846	1.0593	0.359106	0.205069	-0.0141	0.00153108
1592	P09960	LKHA4_HUMAN	Leukotriene A-4 hydrolase	LTA4H	2	13	22	0.0295	X / Y	1.0701	FALSE	1.0078	1.1362	0.129384	0.0144132	0.0294	0.000678626
1593	O95232	LC7L3_HUMAN	Luc7-like protein 3	LUC7L3	2	3	3	0.037	X / Y	0.9937	FALSE	0.9237	1.0691	0.465751	0.238471	-0.0027	0.00100802
1594	Q86V48	LUZP1_HUMAN	Leucine zipper protein 1	LUZP1	2	2	2	0.0149	X / Y	0.8778	FALSE	0.7099	1.0855	0.269721	0.000264153	-0.0566	0.00850453
1595	O94772	LY6H_HUMAN	Lymphocyte antigen 6H	LY6H	2	5	10	0.0929	X / Y	0.6734	TRUE	0.566	0.8011	0.011404	2.47234e-09	-0.1717	0.00568965
1596	O75608	LYPA1_HUMAN	Acyl-protein thioesterase 1	LYPLA1	2	2	2	0.0478	X / Y	0.9946	FALSE	0.8928	1.108	0.479905	0.232787	-0.0024	0.00219891
1597	O95372	LYPA2_HUMAN	Acyl-protein thioesterase 2	LYPLA2	2	2	2	0.0779	X / Y	0.9239	FALSE	0.8482	1.0064	0.177289	0.00595057	-0.0344	0.00137785
1598	Q5VWZ2	LYPL1_HUMAN	Lysophospholipase-like protein 1	LYPLAL1	2	6	7	0.0549	X / Y	0.9908	FALSE	0.8782	1.118	0.46959	0.0540907	-0.004	0.00274897
1599	Q8IV50	LYSM2_HUMAN	LysM and putative peptidoglycan-binding domain-containing protein 2	LYSMD2	2	2	3	0.0512	X / Y	1.0202	FALSE	0.8949	1.1629	0.439446	0.306087	0.0087	0.00323506
1600	P61626	LYSC_HUMAN	Lysozyme C	LYZ	2	2	3	0.0811	X / Y	1.3722	FALSE	0.7741	2.4322	0.290217	0.000510912	0.1374	0.0617965
1601	Q8WZA0	LZIC_HUMAN	Protein LZIC	LZIC	2	4	5	0.0368	X / Y	1.0831	FALSE	0.8489	1.3818	0.371627	0.000179943	0.0347	0.0111926
1602	Q9NQ48	LZTL1_HUMAN	Leucine zipper transcription factor-like protein 1	LZTFL1	2	5	6	0.0268	X / Y	1.186	FALSE	0.9772	1.4393	0.189207	0.000107187	0.0741	0.00707161
1603	Q9Y250	LZTS1_HUMAN	Leucine zipper putative tumor suppressor 1	LZTS1	2	2	2	0.0218	X / Y	0.8735	FALSE	0.7416	1.0288	0.204286	0.000241079	-0.0588	0.00505463
1604	P20645	MPRD_HUMAN	Cation-dependent mannose-6-phosphate receptor	M6PR	2	2	3	0.0397	X / Y	1.0426	FALSE	0.9486	1.1459	0.329556	0.0122908	0.0181	0.00168338
1605	Q9UPN3	MACF1_HUMAN	Microtubule-actin cross-linking factor 1, isoforms 1/2/3/5	MACF1	2	44	48	0.0016	X / Y	0.9023	TRUE	0.8528	0.9546	0.0341623	0.000164201	-0.0447	0.000600402
1606	A1Z1Q3	MACD2_HUMAN	O-acetyl-ADP-ribose deacetylase MACROD2	MACROD2	2	3	4	0.0379	X / Y	0.9246	FALSE	0.7692	1.1115	0.335134	0.174191	-0.034	0.00639162
1607	Q8WXG6	MADD_HUMAN	MAP kinase-activating death domain protein	MADD	2	8	9	0.0067	X / Y	0.9032	FALSE	0.8439	0.9666	0.066824	0.000299702	-0.0442	0.000868849
1608	P20916	MAG_HUMAN	Myelin-associated glycoprotein	MAG	2	5	6	0.0128	X / Y	0.8183	FALSE	0.7097	0.9434	0.0793987	0.000246583	-0.0871	0.00382184
1609	Q96QZ7	MAGI1_HUMAN	Membrane-associated guanylate kinase, WW and PDZ domain-containing protein 1	MAGI1	2	2	2	0.0127	X / Y	1.0164	FALSE	0.8536	1.2104	0.462799	0.00658742	0.0071	0.00575166
1610	Q86UL8	MAGI2_HUMAN	Membrane-associated guanylate kinase, WW and PDZ domain-containing protein 2	MAGI2	2	3	4	0.0062	X / Y	1.1024	FALSE	0.9986	1.217	0.162214	0.00529208	0.0423	0.00184476
1611	Q96A72, P61326	MGN2_HUMAN, MGN_HUMAN	Protein mago nashi homolog, Protein mago nashi homolog 2	MAGOH, MAGOHB	2	2	2	0.102	X / Y	0.9159	FALSE	0.7931	1.0576	0.270762	0.00318503	-0.0382	0.0039055
1612	O00754	MA2B1_HUMAN	Lysosomal alpha-mannosidase	MAN2B1	2	2	2	0.0148	X / Y	1.0632	FALSE	0.9309	1.2144	0.322292	0.0395143	0.0266	0.00333183
1613	Q9NTJ4	MA2C1_HUMAN	Alpha-mannosidase 2C1	MAN2C1	2	4	6	0.0125	X / Y	1.1751	FALSE	1.0469	1.3191	0.0813409	3.16285e-06	0.0701	0.00252009
1614	P21397	AOFA_HUMAN	Amine oxidase [flavin-containing] A	MAOA	2	7	8	0.0455	X / Y	0.868	FALSE	0.7527	1.001	0.16037	1.44214e-07	-0.0615	0.00383303
1615	P27338	AOFB_HUMAN	Amine oxidase [flavin-containing] B	MAOB	2	17	32	0.0288	X / Y	0.9466	FALSE	0.8289	1.0809	0.339547	0.00145724	-0.0238	0.00332348
1616	P78559	MAP1A_HUMAN	Microtubule-associated protein 1A	MAP1A	2	65	109	0.0043	X / Y	0.8216	TRUE	0.7348	0.9187	0.0392633	1.11043e-06	-0.0853	0.00235343
1617	P46821	MAP1B_HUMAN	Microtubule-associated protein 1B	MAP1B	2	69	144	0.0041	X / Y	0.9374	FALSE	0.7905	1.1117	0.35241	0.339162	-0.0281	0.00548505
1618	Q9H492	MLP3A_HUMAN	Microtubule-associated proteins 1A/1B light chain 3A	MAP1LC3A	2	2	3	0.0496	X / Y	0.7937	TRUE	0.7174	0.8781	0.0111159	4.30548e-08	-0.1003	0.00192572
1619	A6NCE7, Q9GZQ8	MLP3B_HUMAN, MP3B2_HUMAN	Microtubule-associated proteins 1A/1B light chain 3B, Microtubule-associated proteins 1A/1B light chain 3 beta 2	MAP1LC3B, MAP1LC3B2	2	2	3	0.048	X / Y	0.8245	TRUE	0.7658	0.8878	0.00453276	3.31003e-06	-0.0838	0.00103089
1620	Q66K74	MAP1S_HUMAN	Microtubule-associated protein 1S	MAP1S	2	10	15	0.0076	X / Y	0.9108	FALSE	0.8072	1.0277	0.219462	0.00250614	-0.0406	0.00274931
1621	P11137	MTAP2_HUMAN	Microtubule-associated protein 2	MAP2	2	77	128	0.012	X / Y	0.7719	FALSE	0.676	0.8814	0.0254773	3.32e-06	-0.1125	0.00331958
1622	Q02750	MP2K1_HUMAN	Dual specificity mitogen-activated protein kinase kinase 1	MAP2K1	2	5	7	0.0305	X / Y	0.9082	FALSE	0.8058	1.0237	0.210531	1.20954e-05	-0.0418	0.00270085
1623	P36507	MP2K2_HUMAN	Dual specificity mitogen-activated protein kinase kinase 2	MAP2K2	2	3	5	0.0225	X / Y	0.9599	FALSE	0.9141	1.0081	0.201823	0.0617373	-0.0178	0.000452197
1624	P45985	MP2K4_HUMAN	Dual specificity mitogen-activated protein kinase kinase 4	MAP2K4	2	5	6	0.0426	X / Y	0.7969	TRUE	0.7107	0.8936	0.0236913	4.78531e-08	-0.0986	0.00247182
1625	Q99683	M3K5_HUMAN	Mitogen-activated protein kinase kinase kinase 5	MAP3K5	2	2	3	0.0124	X / Y	1.0008	FALSE	0.9062	1.1052	0.49692	0.251831	0.0003	0.00185925
1626	P27816	MAP4_HUMAN	Microtubule-associated protein 4	MAP4	2	37	53	0.0104	X / Y	1.1043	FALSE	0.9168	1.3303	0.296965	0.000540491	0.0431	0.00653701
1627	Q96JE9	MAP6_HUMAN	Microtubule-associated protein 6	MAP6	2	25	45	0.0148	X / Y	1.0689	FALSE	0.835	1.3683	0.393628	0.0100975	0.0289	0.0115007
1628	Q3KQU3	MA7D1_HUMAN	MAP7 domain-containing protein 1	MAP7D1	2	5	5	0.0131	X / Y	0.7827	TRUE	0.7037	0.8705	0.0106327	1.3014e-07	-0.1064	0.00213501
1629	P28482	MK01_HUMAN	Mitogen-activated protein kinase 1	MAPK1	2	13	20	0.025	X / Y	0.9775	FALSE	0.939	1.0177	0.286051	0.149261	-0.0099	0.000305105
1630	P53779, P45983	MK08_HUMAN, MK10_HUMAN	Mitogen-activated protein kinase 10, Mitogen-activated protein kinase 8	MAPK10, MAPK8	2	1	2	0.018	X / Y	0.8299	TRUE	0.7817	0.8809	0.000894714	1.0972e-06	-0.081	0.000672653
1631	P27361	MK03_HUMAN	Mitogen-activated protein kinase 3	MAPK3	2	6	10	0.0449	X / Y	0.9933	FALSE	0.9432	1.0461	0.448693	0.550835	-0.0029	0.00050534
1632	P45984	MK09_HUMAN	Mitogen-activated protein kinase 9	MAPK9	2	1	1	0.0189	X / Y	0.8113	TRUE	0.7594	0.8667	0.000779331	2.64857e-07	-0.0908	0.000824038
1633	Q15691	MARE1_HUMAN	Microtubule-associated protein RP/EB family member 1	MAPRE1	2	4	6	0.0373	X / Y	1.2347	FALSE	0.9966	1.5296	0.162558	0.000231153	0.0915	0.00865502
1634	Q15555	MARE2_HUMAN	Microtubule-associated protein RP/EB family member 2	MAPRE2	2	5	6	0.0306	X / Y	0.7996	FALSE	0.6825	0.9367	0.0788028	4.02546e-05	-0.0971	0.00472454
1635	Q9UPY8	MARE3_HUMAN	Microtubule-associated protein RP/EB family member 3	MAPRE3	2	3	6	0.0356	X / Y	1.0259	FALSE	0.8446	1.2463	0.447644	0.00514122	0.0111	0.00713881
1636	P10636	TAU_HUMAN	Microtubule-associated protein tau	MAPT	2	22	44	0.0237	X / Y	0.958	FALSE	0.8596	1.0676	0.345932	0.0756498	-0.0187	0.00221445
1637	Q969Z3	MARC2_HUMAN	Mitochondrial amidoxime reducing component 2	MARC2	2	5	6	0.0269	X / Y	0.9995	FALSE	0.8446	1.1828	0.49878	0.320984	-0.0002	0.00535004
1638	P29966	MARCS_HUMAN	Myristoylated alanine-rich C-kinase substrate	MARCKS	2	7	16	0.0572	X / Y	1.1454	FALSE	1.0369	1.2652	0.0863427	0.00106797	0.0589	0.00186834
1639	P49006	MRP_HUMAN	MARCKS-related protein	MARCKSL1	2	3	5	0.0769	X / Y	1.0276	FALSE	0.9612	1.0986	0.341727	0.14498	0.0118	0.000840957
1640	Q9P0L2	MARK1_HUMAN	Serine/threonine-protein kinase MARK1	MARK1	2	3	3	0.0239	X / Y	0.9991	FALSE	0.8674	1.1508	0.497428	0.0462813	-0.0004	0.00377069
1641	Q7KZI7	MARK2_HUMAN	Serine/threonine-protein kinase MARK2	MARK2	2	2	2	0.0254	X / Y	0.9937	FALSE	0.7686	1.2846	0.490108	0.0498443	-0.0028	0.0124418
1642	P56192	SYMC_HUMAN	Methionine--tRNA ligase, cytoplasmic	MARS	2	9	12	0.0211	X / Y	0.9487	FALSE	0.8957	1.0047	0.17941	0.00719188	-0.0229	0.000621832
1643	P31153	METK2_HUMAN	S-adenosylmethionine synthase isoform type-2	MAT2A	2	10	18	0.0228	X / Y	1.0335	FALSE	0.9918	1.0768	0.211629	0.327004	0.0143	0.000318538
1644	Q9NZL9	MAT2B_HUMAN	Methionine adenosyltransferase 2 subunit beta	MAT2B	2	9	13	0.0359	X / Y	1.0387	FALSE	0.9672	1.1155	0.297369	0.056824	0.0165	0.000960377
1645	P43243	MATR3_HUMAN	Matrin-3	MATR3	2	20	31	0.0295	X / Y	0.8781	FALSE	0.8064	0.9562	0.0635946	0.000166583	-0.0565	0.00137002
1646	Q7Z434	MAVS_HUMAN	Mitochondrial antiviral-signaling protein	MAVS	2	3	4	0.0222	X / Y	1.0813	FALSE	1.0114	1.1559	0.120898	0.0233005	0.0339	0.000840759
1647	Q68D91	MBLC2_HUMAN	Metallo-beta-lactamase domain-containing protein 2	MBLAC2	2	6	7	0.0538	X / Y	0.9173	FALSE	0.854	0.9854	0.113901	0.000317564	-0.0375	0.000965431
1648	Q9NR56	MBNL1_HUMAN	Muscleblind-like protein 1	MBNL1	2	2	3	0.0284	X / Y	1.0542	FALSE	0.9882	1.1244	0.206992	0.00412193	0.0229	0.000786019
1649	Q96N66	MBOA7_HUMAN	Lysophospholipid acyltransferase 7	MBOAT7	2	4	5	0.036	X / Y	0.8221	FALSE	0.7265	0.9303	0.0566115	5.35658e-07	-0.0851	0.00288492
1650	P02686	MBP_HUMAN	Myelin basic protein	MBP	2	15	56	0.0461	X / Y	0.6871	FALSE	0.5464	0.864	0.0506807	1.97996e-11	-0.163	0.00989734
1651	P43121	MUC18_HUMAN	Cell surface glycoprotein MUC18	MCAM	2	7	8	0.017	X / Y	0.9469	FALSE	0.9103	0.9851	0.0838002	0.0107475	-0.0237	0.000294364
1652	Q96RQ3	MCCA_HUMAN	Methylcrotonoyl-CoA carboxylase subunit alpha, mitochondrial	MCCC1	2	5	6	0.0207	X / Y	1.0601	FALSE	0.9597	1.1712	0.27876	0.0411173	0.0254	0.00187049
1653	Q9HCC0	MCCB_HUMAN	Methylcrotonoyl-CoA carboxylase beta chain, mitochondrial	MCCC2	2	9	15	0.0178	X / Y	1.0174	FALSE	0.9692	1.068	0.360897	0.122027	0.0075	0.000444314
1654	Q96PE7	MCEE_HUMAN	Methylmalonyl-CoA epimerase, mitochondrial	MCEE	2	3	4	0.0739	X / Y	1.0018	FALSE	0.884	1.1352	0.494348	0.00272998	0.0008	0.00294818
1655	Q9ULC4	MCTS1_HUMAN	Malignant T-cell-amplified sequence 1	MCTS1	2	4	6	0.0497	X / Y	1.0008	FALSE	0.9053	1.1065	0.496656	0.0762895	0.0004	0.00189838
1656	P40925	MDHC_HUMAN	Malate dehydrogenase, cytoplasmic	MDH1	2	18	47	0.024	X / Y	0.8818	FALSE	0.7702	1.0096	0.176255	0.000140947	-0.0546	0.00345393
1657	P40926	MDHM_HUMAN	Malate dehydrogenase, mitochondrial	MDH2	2	19	53	0.0562	X / Y	0.9578	FALSE	0.8921	1.0284	0.272174	0.0313537	-0.0187	0.000952562
1658	P48163	MAOX_HUMAN	NADP-dependent malic enzyme	ME1	2	13	17	0.014	X / Y	0.98	FALSE	0.8548	1.1236	0.441266	0.18452	-0.0088	0.00352539
1659	P23368	MAOM_HUMAN	NAD-dependent malic enzyme, mitochondrial	ME2	2	6	7	0.0154	X / Y	1.003	FALSE	0.9121	1.103	0.487275	0.397354	0.0013	0.00170355
1660	Q16798	MAON_HUMAN	NADP-dependent malic enzyme, mitochondrial	ME3	2	10	14	0.0149	X / Y	0.8439	FALSE	0.7492	0.9504	0.0767235	0.000192686	-0.0737	0.0026678
1661	P51608	MECP2_HUMAN	Methyl-CpG-binding protein 2	MECP2	2	3	3	0.0206	X / Y	0.9493	FALSE	0.6465	1.3938	0.446121	5.40118e-07	-0.0226	0.0278239
1662	Q9BV79	MECR_HUMAN	Trans-2-enoyl-CoA reductase, mitochondrial	MECR	2	2	2	0.0214	X / Y	0.945	FALSE	0.778	1.148	0.385646	0.0501312	-0.0246	0.00713821
1663	O14770, O00470, A6NDR6, Q99687	ME3L1_HUMAN, MEIS1_HUMAN, MEIS2_HUMAN, MEIS3_HUMAN	Homeobox protein Meis1, Homeobox protein Meis2, Homeobox protein Meis3, Putative homeobox protein Meis3-like 1	MEIS1, MEIS2, MEIS3, MEIS3P1	4	2	3	0.022	X / Y	0.9403	FALSE	0.8312	1.0637	0.30883	5.68628e-05	-0.0267	0.00286806
1664	Q14696	MESD_HUMAN	LDLR chaperone MESD	MESDC2	2	2	2	0.0855	X / Y	1.051	FALSE	0.9811	1.1258	0.23492	0.034917	0.0216	0.000891867
1665	P50579	MAP2_HUMAN	Methionine aminopeptidase 2	METAP2	2	4	4	0.0272	X / Y	1.0987	FALSE	0.9499	1.2707	0.25886	0.000687187	0.0409	0.00399176
1666	Q9H8H3	MET7A_HUMAN	Methyltransferase-like protein 7A	METTL7A	2	3	6	0.0615	X / Y	1.037	FALSE	0.9033	1.1904	0.396283	0.168345	0.0158	0.00359256
1667	P55083	MFAP4_HUMAN	Microfibril-associated glycoprotein 4	MFAP4	2	2	2	0.0706	X / Y	1.4747	FALSE	0.7273	2.9903	0.291326	3.77249e-07	0.1687	0.0942514
1668	Q08431	MFGM_HUMAN	Lactadherin	MFGE8	2	2	2	0.0388	X / Y	1.1518	FALSE	0.8096	1.6385	0.344253	0.000342071	0.0614	0.0234352
1669	Q8IWA4	MFN1_HUMAN	Mitofusin-1	MFN1	2	3	3	0.0094	X / Y	0.9114	FALSE	0.8526	0.9742	0.0819091	0.0380726	-0.0403	0.000837914
1670	O60502	OGA_HUMAN	Protein O-GlcNAcase	MGEA5	2	11	14	0.0098	X / Y	0.9873	FALSE	0.9228	1.0564	0.425306	0.605274	-0.0055	0.000861809
1671	Q99685	MGLL_HUMAN	Monoglyceride lipase	MGLL	2	7	9	0.0825	X / Y	1.0117	FALSE	0.9199	1.1127	0.451141	0.0355087	0.0051	0.00170701
1672	O14880	MGST3_HUMAN	Microsomal glutathione S-transferase 3	MGST3	2	2	4	0.1579	X / Y	0.6962	FALSE	0.4281	1.1323	0.228293	2.67731e-05	-0.1573	0.0446183
1673	Q5XKP0	MIC13_HUMAN	MICOS complex subunit MIC13	MIC13	2	2	2	0.0593	X / Y	0.8082	TRUE	0.7451	0.8765	0.00436863	4.3548e-06	-0.0925	0.00124445
1674	Q7RTP6	MICA3_HUMAN	Protein-methionine sulfoxide oxidase MICAL3	MICAL3	2	2	2	0.0045	X / Y	0.9481	FALSE	0.8361	1.0752	0.335942	0.0377286	-0.0231	0.00298353
1675	P14174	MIF_HUMAN	Macrophage migration inhibitory factor	MIF	2	2	6	0.0957	X / Y	1.0083	FALSE	0.8891	1.1434	0.47386	0.0813062	0.0036	0.0029831
1676	Q9NXC5	MIO_HUMAN	WD repeat-containing protein mio	MIOS	2	3	3	0.016	X / Y	1.0207	FALSE	0.9049	1.1513	0.432609	0.0130653	0.0089	0.00273523
1677	Q15049	MLC1_HUMAN	Membrane protein MLC1	MLC1	2	2	2	0.0212	X / Y	1.0882	FALSE	0.8248	1.4356	0.38018	0.0326502	0.0367	0.0144824
1678	Q96EY8	MMAB_HUMAN	Cob(I)yrinic acid a,c-diamide adenosyltransferase, mitochondrial	MMAB	2	4	5	0.064	X / Y	1.0885	FALSE	0.981	1.2078	0.207387	0.00472952	0.0368	0.00203989
1679	Q96T76	MMS19_HUMAN	MMS19 nucleotide excision repair protein homolog	MMS19	2	4	5	0.0078	X / Y	1.0279	FALSE	0.8978	1.1769	0.419355	0.120477	0.012	0.00345457
1680	Q9Y3A3	PHOCN_HUMAN	MOB-like protein phocein	MOB4	2	2	2	0.0356	X / Y	0.8808	FALSE	0.7977	0.9726	0.100196	0.00134485	-0.0551	0.00185209
1681	Q9NZB8	MOCS1_HUMAN	Molybdenum cofactor biosynthesis protein 1	MOCS1	2	2	2	0.0094	X / Y	1.0036	FALSE	0.8851	1.1381	0.488486	0.323054	0.0016	0.0029817
1682	O96033	MOC2A_HUMAN	Molybdopterin synthase sulfur carrier subunit	MOCS2	2	2	2	0.1591	X / Y	1.1866	FALSE	1.0401	1.3538	0.0971469	0.000137077	0.0743	0.00327778
1683	Q16653	MOG_HUMAN	Myelin-oligodendrocyte glycoprotein	MOG	2	5	8	0.0486	X / Y	0.705	FALSE	0.5615	0.8852	0.0623002	6.93375e-08	-0.1518	0.00976779
1684	Q13724	MOGS_HUMAN	Mannosyl-oligosaccharide glucosidase	MOGS	2	3	3	0.0215	X / Y	0.8833	FALSE	0.7678	1.0162	0.187946	0.00118208	-0.0539	0.00370382
1685	Q7Z3U7	MON2_HUMAN	Protein MON2 homolog	MON2	2	3	3	0.0093	X / Y	1.0316	FALSE	0.937	1.1357	0.373287	0.0184524	0.0135	0.00174393
1686	Q6UVY6	MOXD1_HUMAN	DBH-like monooxygenase protein 1	MOXD1	2	3	5	0.0261	X / Y	1.1631	FALSE	0.963	1.4049	0.211811	3.76297e-05	0.0656	0.00672778
1687	O75970	MPDZ_HUMAN	Multiple PDZ domain protein	MPDZ	2	4	4	0.0087	X / Y	0.9435	FALSE	0.8761	1.016	0.216101	0.0286558	-0.0253	0.00103486
1688	P34949	MPI_HUMAN	Mannose-6-phosphate isomerase	MPI	2	12	18	0.0355	X / Y	1.0214	FALSE	0.9154	1.1397	0.423244	0.208547	0.0092	0.00226447
1689	Q14168	MPP2_HUMAN	MAGUK p55 subfamily member 2	MPP2	2	12	17	0.0347	X / Y	0.9563	FALSE	0.8759	1.0442	0.305723	0.00432472	-0.0194	0.00145643
1690	Q9NZW5	MPP6_HUMAN	MAGUK p55 subfamily member 6	MPP6	2	10	10	0.0315	X / Y	1.2425	TRUE	1.1239	1.3737	0.0152574	7.09897e-06	0.0943	0.00190011
1691	Q6WCQ1	MPRIP_HUMAN	Myosin phosphatase Rho-interacting protein	MPRIP	2	3	3	0.0176	X / Y	1.0495	FALSE	0.8929	1.2334	0.382519	0.00328666	0.021	0.00491941
1692	P25325	THTM_HUMAN	3-mercaptopyruvate sulfurtransferase	MPST	2	10	16	0.0438	X / Y	1.2164	TRUE	1.1456	1.2915	0.000543872	2.87317e-07	0.0851	0.000677985
1693	O14807	RASM_HUMAN	Ras-related protein M-Ras	MRAS	2	2	4	0.0529	X / Y	0.9672	FALSE	0.8938	1.0465	0.336069	0.174227	-0.0145	0.00117282
1694	Q9BV20	MTNA_HUMAN	Methylthioribose-1-phosphate isomerase	MRI1	2	2	3	0.0352	X / Y	1.1665	FALSE	0.9897	1.3749	0.174444	0.000270899	0.0669	0.00509785
1695	Q8NDA8	MROH1_HUMAN	Maestro heat-like repeat-containing protein family member 1	MROH1	2	4	5	0.0091	X / Y	0.9307	FALSE	0.837	1.0348	0.249149	0.0313738	-0.0312	0.00212144
1696	P82650	RT22_HUMAN	28S ribosomal protein S22, mitochondrial	MRPS22	2	3	3	0.0417	X / Y	1.1701	FALSE	1.057	1.2952	0.0610348	0.00498935	0.0682	0.00194636
1697	Q9Y3D9	RT23_HUMAN	28S ribosomal protein S23, mitochondrial	MRPS23	2	2	2	0.0632	X / Y	1.022	FALSE	0.9403	1.1108	0.397004	0.290857	0.0094	0.00130898
1698	Q9Y6F6	MRVI1_HUMAN	Protein MRVI1	MRVI1	2	3	3	0.0102	X / Y	0.9339	FALSE	0.7271	1.1996	0.392427	0.000946495	-0.0297	0.0118209
1699	Q96DH6	MSI2H_HUMAN	RNA-binding protein Musashi homolog 2	MSI2	2	5	5	0.0488	X / Y	1.0764	FALSE	0.9924	1.1674	0.182298	0.0113006	0.032	0.0012432
1700	P26038	MOES_HUMAN	Moesin	MSN	2	26	44	0.0329	X / Y	1.2504	TRUE	1.1331	1.3798	0.0116346	1.77683e-07	0.097	0.0018292
1701	Q9UJ68	MSRA_HUMAN	Mitochondrial peptide methionine sulfoxide reductase	MSRA	2	5	5	0.034	X / Y	1.0254	FALSE	0.9133	1.1512	0.414374	0.025322	0.0109	0.00252746
1702	P04732	MT1E_HUMAN	Metallothionein-1E	MT1E	2	1	2	0.3279	X / Y	1.5881	TRUE	1.227	2.0555	0.0364847	1.68408e-10	0.2009	0.012552
1703	P04733	MT1F_HUMAN	Metallothionein-1F	MT1F	2	2	5	0.2131	X / Y	1.212	FALSE	0.9999	1.4691	0.158768	6.82962e-06	0.0835	0.00697859
1704	P80297	MT1X_HUMAN	Metallothionein-1X	MT1X	2	2	5	0.3279	X / Y	1.1266	FALSE	0.8642	1.4686	0.326531	0.000113163	0.0518	0.0132562
1705	P25713	MT3_HUMAN	Metallothionein-3	MT3	2	3	8	0.1912	X / Y	1.0307	FALSE	0.7306	1.4539	0.465021	0.00447724	0.0131	0.0223251
1706	Q13126	MTAP_HUMAN	S-methyl-5'-thioadenosine phosphorylase	MTAP	2	5	7	0.0601	X / Y	1.216	TRUE	1.1182	1.3224	0.00982792	3.06433e-07	0.0849	0.0013257
1707	P03928	ATP8_HUMAN	ATP synthase protein 8	MT-ATP8	2	3	5	0.1912	X / Y	0.9133	FALSE	0.8067	1.034	0.232493	0.0293221	-0.0394	0.00290684
1708	Q9Y6C9	MTCH2_HUMAN	Mitochondrial carrier homolog 2	MTCH2	2	4	5	0.0693	X / Y	0.9754	FALSE	0.8929	1.0655	0.389026	0.0107848	-0.0108	0.00147299
1709	P00403	COX2_HUMAN	Cytochrome c oxidase subunit 2	MT-CO2	2	3	7	0.0441	X / Y	0.8355	FALSE	0.6583	1.0604	0.225404	6.92237e-06	-0.0781	0.0107171
1710	Q86UE4	LYRIC_HUMAN	Protein LYRIC	MTDH	2	5	5	0.0137	X / Y	0.9918	FALSE	0.8801	1.1177	0.472433	0.233736	-0.0036	0.00269325
1711	P11586	C1TC_HUMAN	C-1-tetrahydrofolate synthase, cytoplasmic	MTHFD1	2	15	23	0.0086	X / Y	1.0543	FALSE	1.0014	1.11	0.15223	0.00896991	0.023	0.00050007
1712	Q13613	MTMR1_HUMAN	Myotubularin-related protein 1	MTMR1	2	3	3	0.0135	X / Y	0.973	FALSE	0.8923	1.0611	0.376089	0.433016	-0.0119	0.00141562
1713	Q9NXD2	MTMRA_HUMAN	Myotubularin-related protein 10	MTMR10	2	2	2	0.0257	X / Y	1.0191	FALSE	0.8402	1.2361	0.461012	0.122603	0.0082	0.0070299
1714	Q13614	MTMR2_HUMAN	Myotubularin-related protein 2	MTMR2	2	1	1	0.0264	X / Y	1.0356	FALSE	0.8065	1.3297	0.444397	0.0520465	0.0152	0.0117856
1715	Q96QG7	MTMR9_HUMAN	Myotubularin-related protein 9	MTMR9	2	2	2	0.02	X / Y	0.8399	TRUE	0.7961	0.8861	0.000555976	3.66004e-06	-0.0758	0.000540104
1716	P42345	MTOR_HUMAN	Serine/threonine-protein kinase mTOR	MTOR	2	7	7	0.0067	X / Y	0.9168	TRUE	0.87	0.9661	0.0485729	0.00105595	-0.0377	0.00051782
1717	P58546	MTPN_HUMAN	Myotrophin	MTPN	2	4	9	0.178	X / Y	1.0647	FALSE	0.9805	1.156	0.223341	0.0355952	0.0272	0.00127833
1718	Q99707	METH_HUMAN	Methionine synthase	MTR	2	3	4	0.0103	X / Y	1.066	FALSE	0.9968	1.14	0.170401	0.00802092	0.0278	0.000848776
1719	Q765P7	MTSSL_HUMAN	MTSS1-like protein	MTSS1L	2	4	6	0.0228	X / Y	1.0645	FALSE	0.9938	1.1402	0.181574	0.0198401	0.0271	0.000890618
1720	Q8N3F0	MTURN_HUMAN	Maturin	MTURN	2	3	5	0.1298	X / Y	1.0604	FALSE	0.9869	1.1394	0.207091	0.0119596	0.0255	0.000973697
1721	O75431	MTX2_HUMAN	Metaxin-2	MTX2	2	3	6	0.0418	X / Y	0.8226	TRUE	0.7548	0.8965	0.0115631	2.56488e-07	-0.0848	0.00139432
1722	P22033	MUTA_HUMAN	Methylmalonyl-CoA mutase, mitochondrial	MUT	2	7	8	0.0213	X / Y	0.9255	FALSE	0.7746	1.1059	0.331931	0.0656888	-0.0336	0.00597776
1723	P53602	MVD1_HUMAN	Diphosphomevalonate decarboxylase	MVD	2	3	3	0.025	X / Y	1.0459	FALSE	0.9798	1.1165	0.246014	0.310064	0.0195	0.000804523
1724	Q03426	KIME_HUMAN	Mevalonate kinase	MVK	2	2	2	0.053	X / Y	1.0159	FALSE	0.8737	1.1811	0.45839	0.0790904	0.0068	0.00428488
1725	Q14764	MVP_HUMAN	Major vault protein	MVP	2	10	12	0.0202	X / Y	0.9581	FALSE	0.8853	1.0368	0.293782	0.0614666	-0.0186	0.00117679
1726	P20591	MX1_HUMAN	Interferon-induced GTP-binding protein Mx1	MX1	2	6	6	0.0181	X / Y	1.0161	FALSE	0.7868	1.3123	0.475128	0.00143554	0.0069	0.0123404
1727	O75592	MYCB2_HUMAN	E3 ubiquitin-protein ligase MYCBP2	MYCBP2	2	2	3	0.0026	X / Y	0.6862	TRUE	0.5872	0.802	0.00784738	3.77709e-10	-0.1635	0.00458244
1728	Q969H8	MYDGF_HUMAN	Myeloid-derived growth factor	MYDGF	2	4	6	0.1676	X / Y	0.9715	FALSE	0.8599	1.0974	0.40613	0.00970145	-0.0126	0.00280503
1729	Q9P2K5	MYEF2_HUMAN	Myelin expression factor 2	MYEF2	2	7	9	0.0167	X / Y	0.9214	FALSE	0.8456	1.004	0.170257	0.00151783	-0.0356	0.00139147
1730	P35580	MYH10_HUMAN	Myosin-10	MYH10	2	23	30	0.0076	X / Y	0.8755	TRUE	0.8288	0.9248	0.00762249	1.0215e-05	-0.0577	0.000566257
1731	P35749	MYH11_HUMAN	Myosin-11	MYH11	2	2	2	0.0076	X / Y	1.1026	FALSE	0.9436	1.2884	0.265167	0.0104469	0.0424	0.00457278
1732	Q7Z406	MYH14_HUMAN	Myosin-14	MYH14	2	20	23	0.0105	X / Y	1.0258	FALSE	0.9587	1.0977	0.353252	0.493568	0.0111	0.000864363
1733	P35579	MYH9_HUMAN	Myosin-9	MYH9	2	27	34	0.0077	X / Y	1.0529	FALSE	0.955	1.1608	0.298803	0.0477011	0.0224	0.0017957
1734	O14950, P19105	ML12A_HUMAN, ML12B_HUMAN	Myosin regulatory light chain 12A, Myosin regulatory light chain 12B	MYL12A, MYL12B	2	1	2	0.105	X / Y	0.9823	FALSE	0.9438	1.0223	0.327305	0.336394	-0.0078	0.000301589
1735	P60660	MYL6_HUMAN	Myosin light polypeptide 6	MYL6	2	3	7	0.0728	X / Y	1.1766	FALSE	0.8356	1.6568	0.317331	0.000372888	0.0706	0.0220927
1736	P14649	MYL6B_HUMAN	Myosin light chain 6B	MYL6B	2	2	2	0.0529	X / Y	1.0166	FALSE	0.9412	1.098	0.415493	0.268685	0.0071	0.00111878
1737	P24844	MYL9_HUMAN	Myosin regulatory light polypeptide 9	MYL9	2	1	1	0.1047	X / Y	1.9724	FALSE	0.9214	4.2225	0.186088	1.0853e-08	0.295	0.109275
1738	Q15746	MYLK_HUMAN	Myosin light chain kinase, smooth muscle	MYLK	2	8	8	0.0078	X / Y	1.1057	FALSE	1.0093	1.2113	0.13525	0.000545533	0.0436	0.00156835
1739	Q92614	MY18A_HUMAN	Unconventional myosin-XVIIIa	MYO18A	2	11	15	0.0097	X / Y	0.9697	FALSE	0.9037	1.0405	0.331077	0.275217	-0.0134	0.000937508
1740	O00159	MYO1C_HUMAN	Unconventional myosin-Ic	MYO1C	2	3	3	0.0188	X / Y	1.2256	FALSE	0.9767	1.538	0.1851	0.00662165	0.0884	0.00972303
1741	Q9Y4I1	MYO5A_HUMAN	Unconventional myosin-Va	MYO5A	2	27	32	0.0059	X / Y	0.7943	TRUE	0.7412	0.8513	0.000439302	1.82657e-08	-0.1	0.000903567
1742	Q9ULV0	MYO5B_HUMAN	Unconventional myosin-Vb	MYO5B	2	1	1	0.0043	X / Y	1.0698	FALSE	0.9676	1.1828	0.250813	0.0262606	0.0293	0.00190101
1743	Q9UM54	MYO6_HUMAN	Unconventional myosin-VI	MYO6	2	13	13	0.0116	X / Y	1.005	FALSE	0.8711	1.1597	0.485963	0.0775866	0.0022	0.00386156
1744	Q9NZM1	MYOF_HUMAN	Myoferlin	MYOF	2	2	3	0.0063	X / Y	1.0872	FALSE	0.9127	1.295	0.316381	0.00423644	0.0363	0.00577282
1745	P41227	NAA10_HUMAN	N-alpha-acetyltransferase 10	NAA10	2	3	3	0.0596	X / Y	1.0826	FALSE	0.9929	1.1805	0.179478	0.0409601	0.0345	0.001413
1746	Q9BXJ9	NAA15_HUMAN	N-alpha-acetyltransferase 15, NatA auxiliary subunit	NAA15	2	2	2	0.0127	X / Y	0.8489	TRUE	0.7816	0.9219	0.0235771	7.03246e-06	-0.0712	0.00128549
1747	Q5VZE5	NAA35_HUMAN	N-alpha-acetyltransferase 35, NatC auxiliary subunit	NAA35	2	2	2	0.011	X / Y	0.8877	TRUE	0.8391	0.939	0.0170609	0.000337853	-0.0518	0.000596667
1748	Q9GZZ1	NAA50_HUMAN	N-alpha-acetyltransferase 50	NAA50	2	3	4	0.0473	X / Y	0.941	FALSE	0.8872	0.998	0.15073	0.0248213	-0.0264	0.000652936
1749	E9PAV3	NACAM_HUMAN	Nascent polypeptide-associated complex subunit alpha, muscle-specific form	NACA	2	3	3	0.0063	X / Y	0.8817	FALSE	0.7683	1.0119	0.180346	0.000251057	-0.0547	0.00357708
1750	Q4G0N4	NAKD2_HUMAN	NAD kinase 2, mitochondrial	NADK2	2	11	13	0.0294	X / Y	1.0032	FALSE	0.9415	1.069	0.479806	0.257194	0.0014	0.000760598
1751	Q13564	ULA1_HUMAN	NEDD8-activating enzyme E1 regulatory subunit	NAE1	2	2	3	0.0243	X / Y	1.0582	FALSE	0.9672	1.1577	0.264633	0.204048	0.0246	0.00152414
1752	Q9UJ70	NAGK_HUMAN	N-acetyl-D-glucosamine kinase	NAGK	2	7	8	0.0552	X / Y	1.0482	FALSE	0.9456	1.1618	0.323861	0.0163572	0.0204	0.00199849
1753	P43490	NAMPT_HUMAN	Nicotinamide phosphoribosyltransferase	NAMPT	2	9	10	0.0163	X / Y	0.9943	FALSE	0.8792	1.1244	0.481438	0.0649706	-0.0025	0.00285376
1754	Q9NR45	SIAS_HUMAN	Sialic acid synthase	NANS	2	9	10	0.0251	X / Y	0.9921	FALSE	0.9112	1.0802	0.463025	0.186924	-0.0034	0.00136439
1755	P55209	NP1L1_HUMAN	Nucleosome assembly protein 1-like 1	NAP1L1	2	6	12	0.0435	X / Y	0.98	FALSE	0.8965	1.0713	0.410346	0.570344	-0.0088	0.00149716
1756	Q99733	NP1L4_HUMAN	Nucleosome assembly protein 1-like 4	NAP1L4	2	9	16	0.0267	X / Y	1.0604	FALSE	1.0018	1.1225	0.150919	0.201391	0.0255	0.000609413
1757	Q96NT1	NP1L5_HUMAN	Nucleosome assembly protein 1-like 5	NAP1L5	2	2	2	0.0604	X / Y	0.878	FALSE	0.797	0.9673	0.0895677	3.35884e-05	-0.0565	0.00176783
1758	P54920	SNAA_HUMAN	Alpha-soluble NSF attachment protein	NAPA	2	9	12	0.0441	X / Y	0.9126	FALSE	0.8498	0.9801	0.0999487	0.000225022	-0.0397	0.000959037
1759	Q9H115	SNAB_HUMAN	Beta-soluble NSF attachment protein	NAPB	2	14	25	0.0369	X / Y	0.7666	TRUE	0.6725	0.8738	0.0211747	2.93455e-08	-0.1155	0.00323451
1760	Q6IQ20	NAPEP_HUMAN	N-acyl-phosphatidylethanolamine-hydrolyzing phospholipase D	NAPEPLD	2	2	2	0.0229	X / Y	1.0332	FALSE	0.9453	1.1293	0.356849	0.225517	0.0142	0.00149176
1761	Q99747	SNAG_HUMAN	Gamma-soluble NSF attachment protein	NAPG	2	9	15	0.0321	X / Y	0.9056	FALSE	0.8078	1.0154	0.193051	0.00290567	-0.043	0.00246679
1762	Q6XQN6	PNCB_HUMAN	Nicotinate phosphoribosyltransferase	NAPRT	2	6	9	0.0576	X / Y	1.0291	FALSE	0.8978	1.1797	0.416691	0.0368096	0.0125	0.00351552
1763	O43776	SYNC_HUMAN	Asparagine--tRNA ligase, cytoplasmic	NARS	2	10	12	0.0292	X / Y	0.9463	FALSE	0.8786	1.0191	0.228132	0.0138983	-0.024	0.00103707
1764	P49321	NASP_HUMAN	Nuclear autoantigenic sperm protein	NASP	2	3	3	0.0152	X / Y	1.0259	FALSE	0.9676	1.0877	0.330912	0.471688	0.0111	0.000645394
1765	Q8NEY1	NAV1_HUMAN	Neuron navigator 1	NAV1	2	4	5	0.0059	X / Y	1.0542	FALSE	0.9114	1.2194	0.358496	0.0124699	0.0229	0.0039972
1766	Q8IW45	NNRD_HUMAN	ATP-dependent	NAXD	2	10	18	0.0375	X / Y	1.0365	FALSE	0.9582	1.1211	0.324052	0.0126152	0.0156	0.00116172
1767	Q8NCW5	NNRE_HUMAN	NAD(P)H-hydrate epimerase	NAXE	2	8	17	0.0799	X / Y	1.2237	TRUE	1.1388	1.315	0.002504	1.0005e-06	0.0877	0.000976001
1768	A2RRP1	NBAS_HUMAN	Neuroblastoma-amplified sequence	NBAS	2	2	2	0.0038	X / Y	0.8153	TRUE	0.7408	0.8974	0.0166453	5.99042e-07	-0.0887	0.00173488
1769	P61601	NCALD_HUMAN	Neurocalcin-delta	NCALD	2	2	3	0.0674	X / Y	0.7731	FALSE	0.638	0.9367	0.0900433	1.17095e-07	-0.1118	0.00695438
1770	P13591	NCAM1_HUMAN	Neural cell adhesion molecule 1	NCAM1	2	23	68	0.021	X / Y	1.0523	FALSE	0.8268	1.3394	0.416318	0.0122002	0.0221	0.010974
1771	O15394	NCAM2_HUMAN	Neural cell adhesion molecule 2	NCAM2	2	13	21	0.0179	X / Y	0.8615	FALSE	0.7866	0.9434	0.0504605	2.22303e-06	-0.0648	0.00155862
1772	O14594	NCAN_HUMAN	Neurocan core protein	NCAN	2	16	29	0.0068	X / Y	0.8287	FALSE	0.7342	0.9354	0.0603408	2.05059e-06	-0.0816	0.00276387
1773	Q09161	NCBP1_HUMAN	Nuclear cap-binding protein subunit 1	NCBP1	2	2	2	0.0152	X / Y	0.9583	FALSE	0.7575	1.2124	0.428118	0.0258793	-0.0185	0.0104311
1774	Q9UBB6	NCDN_HUMAN	Neurochondrin	NCDN	2	14	26	0.0165	X / Y	0.8138	TRUE	0.7436	0.8906	0.0111766	3.43515e-08	-0.0895	0.00153528
1775	Q6PIU2	NCEH1_HUMAN	Neutral cholesterol ester hydrolase 1	NCEH1	2	4	4	0.0662	X / Y	0.7407	TRUE	0.684	0.802	8.04884e-05	1.45833e-09	-0.1304	0.00119377
1776	P16333	NCK1_HUMAN	Cytoplasmic protein NCK1	NCK1	2	2	2	0.0265	X / Y	1.1824	FALSE	1.0246	1.3646	0.121133	3.56761e-05	0.0728	0.00387226
1777	Q9Y2A7	NCKP1_HUMAN	Nck-associated protein 1	NCKAP1	2	13	17	0.008	X / Y	0.9189	TRUE	0.8863	0.9526	0.00954483	0.000372637	-0.0367	0.000245793
1778	Q9NZQ3	SPN90_HUMAN	NCK-interacting protein with SH3 domain	NCKIPSD	2	5	5	0.0152	X / Y	0.9739	FALSE	0.9206	1.0303	0.319214	0.0521212	-0.0115	0.000597816
1779	P19338	NUCL_HUMAN	Nucleolin	NCL	2	19	22	0.0113	X / Y	0.8998	TRUE	0.8557	0.9461	0.0177334	0.000644687	-0.0459	0.000475359
1780	Q9HCD5	NCOA5_HUMAN	Nuclear receptor coactivator 5	NCOA5	2	3	3	0.0138	X / Y	1.0107	FALSE	0.9166	1.1146	0.456468	0.127245	0.0046	0.00180351
1781	Q8NI08	NCOA7_HUMAN	Nuclear receptor coactivator 7	NCOA7	2	5	5	0.0265	X / Y	0.9025	FALSE	0.7973	1.0215	0.203822	0.000997798	-0.0446	0.00289471
1782	Q92542	NICA_HUMAN	Nicastrin	NCSTN	2	4	4	0.0127	X / Y	0.9724	FALSE	0.8459	1.1178	0.420318	0.255273	-0.0122	0.00366307
1783	Q92597	NDRG1_HUMAN	Protein NDRG1	NDRG1	2	5	8	0.0431	X / Y	0.9806	FALSE	0.9166	1.0492	0.386122	0.151769	-0.0085	0.0008612
1784	Q9UN36	NDRG2_HUMAN	Protein NDRG2	NDRG2	2	12	31	0.0539	X / Y	1.0807	FALSE	0.9917	1.1778	0.18329	0.0103818	0.0337	0.00139501
1785	Q9UGV2	NDRG3_HUMAN	Protein NDRG3	NDRG3	2	4	6	0.0453	X / Y	0.9767	FALSE	0.894	1.0671	0.395105	0.791322	-0.0102	0.00147709
1786	Q9ULP0	NDRG4_HUMAN	Protein NDRG4	NDRG4	2	5	15	0.0483	X / Y	0.8654	FALSE	0.7732	0.9685	0.099582	4.08772e-06	-0.0628	0.0023926
1787	O95299	NDUAA_HUMAN	NADH dehydrogenase [ubiquinone] 1 alpha subcomplex subunit 10, mitochondrial	NDUFA10	2	12	17	0.031	X / Y	0.897	FALSE	0.8094	0.994	0.144907	9.03062e-05	-0.0472	0.00199055
1788	Q86Y39	NDUAB_HUMAN	NADH dehydrogenase [ubiquinone] 1 alpha subcomplex subunit 11	NDUFA11	2	3	3	0.0993	X / Y	0.9443	FALSE	0.8916	1.0001	0.158978	0.0283194	-0.0249	0.000621675
1789	Q9UI09	NDUAC_HUMAN	NADH dehydrogenase [ubiquinone] 1 alpha subcomplex subunit 12	NDUFA12	2	6	7	0.0621	X / Y	0.8381	TRUE	0.767	0.9158	0.0231335	1.10321e-05	-0.0767	0.00148109
1790	Q9P0J0	NDUAD_HUMAN	NADH dehydrogenase [ubiquinone] 1 alpha subcomplex subunit 13	NDUFA13	2	7	13	0.1181	X / Y	0.9987	FALSE	0.9004	1.1078	0.495041	0.279417	-0.0006	0.00202717
1791	O43678	NDUA2_HUMAN	NADH dehydrogenase [ubiquinone] 1 alpha subcomplex subunit 2	NDUFA2	2	6	9	0.1111	X / Y	0.841	TRUE	0.7868	0.8989	0.00463829	2.91907e-05	-0.0752	0.000835593
1792	O00483	NDUA4_HUMAN	Cytochrome c oxidase subunit NDUFA4	NDUFA4	2	4	11	0.1481	X / Y	0.8058	TRUE	0.7167	0.906	0.0327525	7.66396e-07	-0.0937	0.00259089
1793	Q16718	NDUA5_HUMAN	NADH dehydrogenase [ubiquinone] 1 alpha subcomplex subunit 5	NDUFA5	2	6	9	0.1379	X / Y	0.8788	FALSE	0.7836	0.9856	0.130028	0.00290881	-0.0561	0.00248028
1794	P56556	NDUA6_HUMAN	NADH dehydrogenase [ubiquinone] 1 alpha subcomplex subunit 6	NDUFA6	2	4	5	0.1039	X / Y	0.8394	TRUE	0.7668	0.919	0.0266329	1.44646e-06	-0.076	0.00154675
1795	O95182	NDUA7_HUMAN	NADH dehydrogenase [ubiquinone] 1 alpha subcomplex subunit 7	NDUFA7	2	4	5	0.0973	X / Y	0.8238	TRUE	0.7778	0.8726	0.000374285	1.54515e-06	-0.0842	0.000623425
1796	P51970	NDUA8_HUMAN	NADH dehydrogenase [ubiquinone] 1 alpha subcomplex subunit 8	NDUFA8	2	4	8	0.0872	X / Y	0.9042	FALSE	0.8075	1.0125	0.186639	6.38552e-05	-0.0437	0.00241317
1797	Q16795	NDUA9_HUMAN	NADH dehydrogenase [ubiquinone] 1 alpha subcomplex subunit 9, mitochondrial	NDUFA9	2	8	13	0.0265	X / Y	0.8912	FALSE	0.7634	1.0404	0.228454	0.000196119	-0.05	0.00451813
1798	O14561	ACPM_HUMAN	Acyl carrier protein, mitochondrial	NDUFAB1	2	4	8	0.0577	X / Y	0.9621	FALSE	0.8903	1.0396	0.309046	0.0174758	-0.0168	0.00113341
1799	Q8N183	MIMIT_HUMAN	Mimitin, mitochondrial	NDUFAF2	2	3	3	0.0473	X / Y	0.9543	FALSE	0.8764	1.0392	0.29157	0.251219	-0.0203	0.00136896
1800	Q9P032	NDUF4_HUMAN	NADH dehydrogenase [ubiquinone] 1 alpha subcomplex assembly factor 4	NDUFAF4	2	2	2	0.0514	X / Y	0.9208	FALSE	0.8561	0.9904	0.128592	0.0154584	-0.0358	0.00100063
1801	O96000	NDUBA_HUMAN	NADH dehydrogenase [ubiquinone] 1 beta subcomplex subunit 10	NDUFB10	2	5	16	0.0756	X / Y	0.9245	FALSE	0.8434	1.0134	0.196186	0.000315387	-0.0341	0.0015903
1802	O95168	NDUB4_HUMAN	NADH dehydrogenase [ubiquinone] 1 beta subcomplex subunit 4	NDUFB4	2	2	4	0.093	X / Y	0.8996	FALSE	0.7892	1.0255	0.209662	0.000747473	-0.0459	0.0032367
1803	O43674	NDUB5_HUMAN	NADH dehydrogenase [ubiquinone] 1 beta subcomplex subunit 5, mitochondrial	NDUFB5	2	4	7	0.0582	X / Y	0.9451	FALSE	0.8827	1.012	0.204424	0.00295747	-0.0245	0.000879984
1804	P17568	NDUB7_HUMAN	NADH dehydrogenase [ubiquinone] 1 beta subcomplex subunit 7	NDUFB7	2	3	5	0.0657	X / Y	0.8853	FALSE	0.8007	0.9789	0.112725	0.00122914	-0.0529	0.00190365
1805	O95169	NDUB8_HUMAN	NADH dehydrogenase [ubiquinone] 1 beta subcomplex subunit 8, mitochondrial	NDUFB8	2	4	7	0.0645	X / Y	0.9406	FALSE	0.8708	1.0161	0.213842	0.0095333	-0.0266	0.00112352
1806	Q9Y6M9	NDUB9_HUMAN	NADH dehydrogenase [ubiquinone] 1 beta subcomplex subunit 9	NDUFB9	2	5	10	0.0503	X / Y	0.9546	FALSE	0.8755	1.0408	0.295557	0.00837321	-0.0202	0.00141156
1807	P28331	NDUS1_HUMAN	NADH-ubiquinone oxidoreductase 75 kDa subunit, mitochondrial	NDUFS1	2	22	42	0.011	X / Y	1.0114	FALSE	0.9572	1.0687	0.418535	0.382907	0.0049	0.000573188
1808	O75306	NDUS2_HUMAN	NADH dehydrogenase [ubiquinone] iron-sulfur protein 2, mitochondrial	NDUFS2	2	7	9	0.0173	X / Y	0.9992	FALSE	0.9214	1.0835	0.495881	0.0253053	-0.0004	0.00123954
1809	O75489	NDUS3_HUMAN	NADH dehydrogenase [ubiquinone] iron-sulfur protein 3, mitochondrial	NDUFS3	2	12	17	0.0568	X / Y	0.944	FALSE	0.8676	1.0271	0.247226	0.0225097	-0.025	0.00134189
1810	O43181	NDUS4_HUMAN	NADH dehydrogenase [ubiquinone] iron-sulfur protein 4, mitochondrial	NDUFS4	2	3	5	0.0857	X / Y	0.8695	FALSE	0.7625	0.9915	0.143404	0.000155304	-0.0607	0.00325085
1811	O43920	NDUS5_HUMAN	NADH dehydrogenase [ubiquinone] iron-sulfur protein 5	NDUFS5	2	3	6	0.066	X / Y	0.8773	FALSE	0.8074	0.9532	0.0573446	1.15626e-05	-0.0568	0.00129869
1812	O75380	NDUS6_HUMAN	NADH dehydrogenase [ubiquinone] iron-sulfur protein 6, mitochondrial	NDUFS6	2	4	7	0.0887	X / Y	0.981	FALSE	0.9053	1.063	0.405563	0.000929964	-0.0083	0.00121626
1813	O75251	NDUS7_HUMAN	NADH dehydrogenase [ubiquinone] iron-sulfur protein 7, mitochondrial	NDUFS7	2	4	4	0.0469	X / Y	0.8435	TRUE	0.7749	0.9183	0.0225293	2.19943e-06	-0.0739	0.00135978
1814	O00217	NDUS8_HUMAN	NADH dehydrogenase [ubiquinone] iron-sulfur protein 8, mitochondrial	NDUFS8	2	3	5	0.0429	X / Y	0.9933	FALSE	0.8839	1.1163	0.477063	0.469115	-0.0029	0.00256988
1815	P49821	NDUV1_HUMAN	NADH dehydrogenase [ubiquinone] flavoprotein 1, mitochondrial	NDUFV1	2	16	28	0.0172	X / Y	0.956	FALSE	0.8713	1.049	0.314024	0.089407	-0.0195	0.00162421
1816	P19404	NDUV2_HUMAN	NADH dehydrogenase [ubiquinone] flavoprotein 2, mitochondrial	NDUFV2	2	7	14	0.0803	X / Y	1.0255	FALSE	0.9843	1.0686	0.26956	0.410755	0.011	0.000318245
1817	P56181	NDUV3_HUMAN	NADH dehydrogenase [ubiquinone] flavoprotein 3, mitochondrial	NDUFV3	2	3	3		X / Y	1.2781	FALSE	1.0598	1.5414	0.0950755	2.86481e-06	0.1066	0.00661709
1818	O76041	NEBL_HUMAN	Nebulette	NEBL	2	10	18	0.0069	X / Y	1.1768	FALSE	0.9477	1.4613	0.226072	4.5195e-08	0.0707	0.00884311
1819	Q7Z6G3	NECA2_HUMAN	N-terminal EF-hand calcium-binding protein 2	NECAB2	2	3	6	0.0233	X / Y	0.9309	FALSE	0.8534	1.0155	0.205201	0.00489989	-0.0311	0.00142635
1820	Q8NC96	NECP1_HUMAN	Adaptin ear-binding coat-associated protein 1	NECAP1	2	6	7	0.0327	X / Y	0.9784	FALSE	0.869	1.1015	0.426807	0.400972	-0.0095	0.0026483
1821	Q15223	NECT1_HUMAN	Nectin-1	NECTIN1	2	4	4	0.0271	X / Y	0.902	TRUE	0.8473	0.9602	0.0496052	0.0011079	-0.0448	0.000738457
1822	Q15843	NEDD8_HUMAN	NEDD8	NEDD8	2	3	8	0.1728	X / Y	0.9589	FALSE	0.9024	1.0189	0.244449	0.111539	-0.0182	0.000694195
1823	P12036	NFH_HUMAN	Neurofilament heavy polypeptide	NEFH	2	12	15	0.0088	X / Y	0.7838	TRUE	0.6854	0.8962	0.0346105	7.2196e-07	-0.1058	0.00339058
1824	P07196	NFL_HUMAN	Neurofilament light polypeptide	NEFL	2	18	30	0.0534	X / Y	0.6743	TRUE	0.5728	0.7938	0.00785961	7.11577e-10	-0.1711	0.00502095
1825	P07197	NFM_HUMAN	Neurofilament medium polypeptide	NEFM	2	27	42	0.0098	X / Y	0.6932	TRUE	0.5871	0.8184	0.0136666	1.58159e-09	-0.1591	0.00520062
1826	Q7Z3B1	NEGR1_HUMAN	Neuronal growth regulator 1	NEGR1	2	5	6	0.0282	X / Y	0.8073	FALSE	0.668	0.9756	0.129155	4.74269e-07	-0.093	0.0067653
1827	Q8TD19	NEK9_HUMAN	Serine/threonine-protein kinase Nek9	NEK9	2	2	2	0.0133	X / Y	1.088	FALSE	0.9914	1.194	0.182045	0.00572797	0.0366	0.00162993
1828	Q9UMX5	NENF_HUMAN	Neudesin	NENF	2	4	8	0.0523	X / Y	0.9701	FALSE	0.9011	1.0445	0.340662	0.608162	-0.0132	0.00102787
1829	Q92859	NEO1_HUMAN	Neogenin	NEO1	2	11	12	0.0123	X / Y	1.0115	FALSE	0.9361	1.093	0.44147	0.120352	0.005	0.00113273
1830	P48681	NEST_HUMAN	Nestin	NES	2	15	21	0.0105	X / Y	1.2432	FALSE	1.0881	1.4205	0.0512082	1.25628e-07	0.0946	0.0033519
1831	P35240	MERL_HUMAN	Merlin	NF2	2	2	2	0.0151	X / Y	0.9413	FALSE	0.8373	1.0582	0.302532	0.00696669	-0.0263	0.0025845
1832	O94856	NFASC_HUMAN	Neurofascin	NFASC	2	26	41	0.0074	X / Y	0.9101	FALSE	0.8449	0.9803	0.102362	0.000124412	-0.0409	0.00104065
1833	P19838	NFKB1_HUMAN	Nuclear factor NF-kappa-B p105 subunit	NFKB1	2	2	2	0.0186	X / Y	0.9987	FALSE	0.9208	1.0832	0.493601	0.543698	-0.0006	0.00124314
1834	Q9Y697	NFS1_HUMAN	Cysteine desulfurase, mitochondrial	NFS1	2	5	5	0.0416	X / Y	0.987	FALSE	0.8844	1.1015	0.452563	0.130119	-0.0057	0.00227349
1835	Q8NBF2	NHLC2_HUMAN	NHL repeat-containing protein 2	NHLRC2	2	5	5	0.0152	X / Y	1.0996	FALSE	1.0088	1.1986	0.135308	0.00194123	0.0412	0.0014015
1836	P14543	NID1_HUMAN	Nidogen-1	NID1	2	11	17	0.008	X / Y	1.1886	FALSE	0.9764	1.4469	0.189797	2.37232e-07	0.075	0.00729283
1837	Q14112	NID2_HUMAN	Nidogen-2	NID2	2	18	24	0.008	X / Y	1.1696	FALSE	0.9948	1.375	0.166609	8.74451e-07	0.068	0.00494134
1838	Q9GZT8	NIF3L_HUMAN	NIF3-like protein 1	NIF3L1	2	7	13	0.0345	X / Y	1.109	FALSE	0.9898	1.2424	0.181408	0.00724482	0.0449	0.00243643
1839	Q9BPW8	NIPS1_HUMAN	Protein NipSnap homolog 1	NIPSNAP1	2	7	16	0.0352	X / Y	0.9018	FALSE	0.8467	0.9604	0.0502734	0.000204662	-0.0449	0.00074788
1840	Q9UFN0	NPS3A_HUMAN	Protein NipSnap homolog 3A	NIPSNAP3A	2	4	6	0.0283	X / Y	1.0839	FALSE	0.9866	1.1907	0.195845	0.000133523	0.035	0.00166693
1841	Q9BS92	NPS3B_HUMAN	Protein NipSnap homolog 3B	NIPSNAP3B	2	2	2	0.0283	X / Y	0.8598	FALSE	0.6837	1.0813	0.254965	0.0939506	-0.0656	0.0099077
1842	Q86X76	NIT1_HUMAN	Nitrilase homolog 1	NIT1	2	6	8	0.0459	X / Y	1.0436	FALSE	0.9654	1.1282	0.291759	0.0315741	0.0185	0.00114468
1843	Q9NQR4	NIT2_HUMAN	Omega-amidase NIT2	NIT2	2	11	22	0.029	X / Y	1.1222	FALSE	0.9108	1.3828	0.290333	0.000671227	0.0501	0.00822006
1844	Q9NYS0	KBRS1_HUMAN	NF-kappa-B inhibitor-interacting Ras-like protein 1	NKIRAS1	2	2	2	0.0625	X / Y	0.8814	TRUE	0.8185	0.9491	0.0440539	7.35773e-05	-0.0548	0.00103317
1845	Q8NFZ4	NLGN2_HUMAN	Neuroligin-2	NLGN2	2	4	5	0.018	X / Y	0.8327	FALSE	0.6945	0.9984	0.156477	3.39372e-06	-0.0795	0.0062084
1846	Q9NZ94	NLGN3_HUMAN	Neuroligin-3	NLGN3	2	5	6	0.0177	X / Y	0.8936	FALSE	0.7694	1.0377	0.225901	0.654864	-0.0489	0.00422034
1847	Q9BYT8	NEUL_HUMAN	Neurolysin, mitochondrial	NLN	2	2	2	0.0128	X / Y	1.0144	FALSE	0.8195	1.2558	0.473227	0.156913	0.0062	0.00859142
1848	P15531	NDKA_HUMAN	Nucleoside diphosphate kinase A	NME1	2	1	1	0.0789	X / Y	0.823	FALSE	0.697	0.9717	0.12039	8.71213e-06	-0.0846	0.00520318
1849	P22392	NDKB_HUMAN	Nucleoside diphosphate kinase B	NME2	2	7	11	0.0789	X / Y	1.0403	FALSE	0.9275	1.1668	0.365402	0.21432	0.0172	0.00248554
1850	Q96T66	NMNA3_HUMAN	Nicotinamide/nicotinic acid mononucleotide adenylyltransferase 3	NMNAT3	2	2	2	0.0397	X / Y	0.9466	FALSE	0.8148	1.0997	0.357255	0.541902	-0.0238	0.00423899
1851	P30419	NMT1_HUMAN	Glycylpeptide N-tetradecanoyltransferase 1	NMT1	2	6	8	0.0262	X / Y	0.9715	FALSE	0.8751	1.0786	0.391224	0.0858157	-0.0125	0.00206128
1852	Q13423	NNTM_HUMAN	NAD(P) transhydrogenase, mitochondrial	NNT	2	17	34	0.012	X / Y	0.9612	FALSE	0.8141	1.1349	0.405798	0.00388044	-0.0172	0.0052041
1853	O60936	NOL3_HUMAN	Nucleolar protein 3	NOL3	2	2	3	0.0385	X / Y	1.034	FALSE	0.9612	1.1123	0.323607	0.0838094	0.0145	0.00100551
1854	Q15155, Q5JPE7, P69849	NOMO1_HUMAN, NOMO2_HUMAN, NOMO3_HUMAN	Nodal modulator 1, Nodal modulator 2, Nodal modulator 3	NOMO1, NOMO2, NOMO3	3	4	4	0.0146	X / Y	0.9715	FALSE	0.9138	1.0329	0.318474	0.0831706	-0.0125	0.000707048
1855	Q15233	NONO_HUMAN	Non-POU domain-containing octamer-binding protein	NONO	2	12	14	0.017	X / Y	0.9517	FALSE	0.8883	1.0197	0.2365	0.0950119	-0.0215	0.000896685
1856	P29475	NOS1_HUMAN	Nitric oxide synthase, brain	NOS1	2	17	23	0.0056	X / Y	0.8792	FALSE	0.7977	0.9691	0.0929825	0.000152062	-0.0559	0.00178629
1857	Q9Y314	NOSIP_HUMAN	Nitric oxide synthase-interacting protein	NOSIP	2	2	2	0.0498	X / Y	1.0783	FALSE	0.9241	1.2582	0.312508	0.0104073	0.0328	0.00449029
1858	Q9UNW9	NOVA2_HUMAN	RNA-binding protein Nova-2	NOVA2	2	4	11	0.0285	X / Y	0.8496	FALSE	0.7027	1.0272	0.195254	7.06495e-05	-0.0708	0.00679445
1859	P61916	NPC2_HUMAN	Epididymal secretory protein E1	NPC2	2	2	4	0.106	X / Y	1.124	FALSE	1.0308	1.2256	0.0885116	0.00051852	0.0508	0.0014138
1860	Q9NQX5	NPDC1_HUMAN	Neural proliferation differentiation and control protein 1	NPDC1	2	2	2	0.0523	X / Y	1.0033	FALSE	0.8723	1.1539	0.490727	0.176164	0.0014	0.00369295
1861	Q8NDH3	PEPL1_HUMAN	Probable aminopeptidase NPEPL1	NPEPL1	2	5	7	0.0287	X / Y	1.2724	TRUE	1.1822	1.3696	0.000530672	8.51807e-08	0.1046	0.00102161
1862	P55786	PSA_HUMAN	Puromycin-sensitive aminopeptidase	NPEPPS	2	35	67	0.0185	X / Y	0.9952	FALSE	0.9351	1.0592	0.469343	0.404357	-0.0021	0.000732653
1863	Q8TAT6	NPL4_HUMAN	Nuclear protein localization protein 4 homolog	NPLOC4	2	5	5	0.0296	X / Y	0.9918	FALSE	0.9329	1.0543	0.446256	0.330658	-0.0036	0.000705653
1864	P06748	NPM_HUMAN	Nucleophosmin	NPM1	2	9	19	0.0272	X / Y	0.9151	FALSE	0.8572	0.977	0.0874522	0.0050739	-0.0385	0.000806173
1865	Q9Y639	NPTN_HUMAN	Neuroplastin	NPTN	2	8	13	0.0176	X / Y	0.811	TRUE	0.7219	0.9111	0.0359479	1.54981e-07	-0.091	0.00255462
1866	Q15818	NPTX1_HUMAN	Neuronal pentraxin-1	NPTX1	2	3	4	0.0417	X / Y	0.9547	FALSE	0.8556	1.0653	0.33613	2.64324e-05	-0.0201	0.00226539
1867	P15559	NQO1_HUMAN	NAD(P)H dehydrogenase [quinone] 1	NQO1	2	7	15	0.0365	X / Y	1.1425	FALSE	0.8818	1.4804	0.30348	7.6538e-05	0.0579	0.0126553
1868	P16083	NQO2_HUMAN	Ribosyldihydronicotinamide dehydrogenase [quinone]	NQO2	2	3	3	0.0476	X / Y	1.26	FALSE	1.0171	1.5609	0.140255	9.75178e-05	0.1004	0.00864994
1869	Q9UHY1	NRBP_HUMAN	Nuclear receptor-binding protein	NRBP1	2	3	4	0.0299	X / Y	0.9352	FALSE	0.8459	1.034	0.252282	0.0181838	-0.0291	0.00190028
1870	Q9NSY0	NRBP2_HUMAN	Nuclear receptor-binding protein 2	NRBP2	2	4	5	0.0359	X / Y	1.1219	FALSE	1.0594	1.1881	0.0224246	0.000389728	0.0499	0.000619915
1871	Q92823	NRCAM_HUMAN	Neuronal cell adhesion molecule	NRCAM	2	16	30	0.013	X / Y	0.9734	FALSE	0.9	1.0528	0.365529	0.15088	-0.0117	0.00116007
1872	Q8IZ57	NRSN1_HUMAN	Neurensin-1	NRSN1	2	2	2	0.0615	X / Y	0.9392	FALSE	0.8729	1.0104	0.195433	0.0508876	-0.0273	0.00100942
1873	Q9ULB1	NRX1A_HUMAN	Neurexin-1	NRXN1	2	1	1	0.0068	X / Y	0.7014	TRUE	0.6248	0.7874	0.00108135	7.33829e-10	-0.154	0.0025228
1874	Q9P2S2	NRX2A_HUMAN	Neurexin-2	NRXN2	2	4	4	0.0064	X / Y	0.9801	FALSE	0.9116	1.0536	0.390413	0.196359	-0.0087	0.000988252
1875	Q9Y4C0	NRX3A_HUMAN	Neurexin-3	NRXN3	2	10	11	0.0079	X / Y	0.9121	FALSE	0.8264	1.0066	0.175238	0.000632903	-0.04	0.00183317
1876	P46459	NSF_HUMAN	Vesicle-fusing ATPase	NSF	2	32	58	0.0228	X / Y	0.7608	TRUE	0.6474	0.8942	0.045255	2.2491e-09	-0.1187	0.00491916
1877	Q9UNZ2	NSF1C_HUMAN	NSFL1 cofactor p47	NSFL1C	2	11	13	0.0243	X / Y	1.0495	FALSE	0.9727	1.1323	0.262426	0.0354674	0.021	0.00108802
1878	Q8TCD5	NT5C_HUMAN	5'(3')-deoxyribonucleotidase, cytosolic type	NT5C	2	6	8	0.0647	X / Y	1.1783	TRUE	1.0979	1.2645	0.010123	9.08962e-07	0.0712	0.000941557
1879	P49902	5NTC_HUMAN	Cytosolic purine 5'-nucleotidase	NT5C2	2	5	5	0.0232	X / Y	0.9643	FALSE	0.8568	1.0852	0.379168	0.162037	-0.0158	0.00263341
1880	Q5TFE4	NT5D1_HUMAN	5'-nucleotidase domain-containing protein 1	NT5DC1	2	2	2	0.0286	X / Y	1.0946	FALSE	0.9275	1.2918	0.292742	0.00786114	0.0392	0.00517576
1881	P21589	5NTD_HUMAN	5'-nucleotidase	NT5E	2	11	14	0.0174	X / Y	1.0078	FALSE	0.9139	1.1113	0.468399	0.21986	0.0034	0.00180327
1882	Q9P121	NTRI_HUMAN	Neurotrimin	NTM	2	9	18	0.0203	X / Y	0.9157	FALSE	0.8518	0.9844	0.111674	0.0184943	-0.0383	0.00098707
1883	Q9BSD7	NTPCR_HUMAN	Cancer-related nucleoside-triphosphatase	NTPCR	2	2	2	0.0947	X / Y	0.9924	FALSE	0.8532	1.1544	0.47993	0.234345	-0.0033	0.00431082
1884	Q16620	NTRK2_HUMAN	BDNF/NT-3 growth factors receptor	NTRK2	2	4	5	0.0073	X / Y	1.1227	FALSE	0.9918	1.2708	0.175239	0.00743072	0.0503	0.00289722
1885	Q16288	NTRK3_HUMAN	NT-3 growth factor receptor	NTRK3	2	2	2	0.0119	X / Y	1.1633	FALSE	1.0186	1.3287	0.127476	0.00012157	0.0657	0.00333163
1886	Q9Y5Y2	NUBP2_HUMAN	Cytosolic Fe-S cluster assembly factor NUBP2	NUBP2	2	2	4	0.0332	X / Y	1.1276	FALSE	0.9687	1.3127	0.214581	9.90918e-05	0.0522	0.00435418
1887	Q02818	NUCB1_HUMAN	Nucleobindin-1	NUCB1	2	4	5	0.0325	X / Y	1.0087	FALSE	0.8858	1.1488	0.473315	0.0598617	0.0038	0.00318643
1888	P80303	NUCB2_HUMAN	Nucleobindin-2	NUCB2	2	2	2	0.0262	X / Y	1.0297	FALSE	0.9733	1.0894	0.301828	0.321453	0.0127	0.000598659
1889	Q9H1E3	NUCKS_HUMAN	Nuclear ubiquitous casein and cyclin-dependent kinase substrate 1	NUCKS1	2	6	11	0.0288	X / Y	0.9578	FALSE	0.888	1.033	0.284216	0.00900473	-0.0187	0.00107997
1890	Q9Y266	NUDC_HUMAN	Nuclear migration protein nudC	NUDC	2	7	12	0.0453	X / Y	0.9709	FALSE	0.844	1.1169	0.416441	0.140417	-0.0128	0.00370193
1891	Q8WVJ2	NUDC2_HUMAN	NudC domain-containing protein 2	NUDCD2	2	3	4	0.0701	X / Y	1.2008	FALSE	1.0582	1.3625	0.0738773	5.53902e-06	0.0795	0.00301305
1892	Q8IVD9	NUDC3_HUMAN	NudC domain-containing protein 3	NUDCD3	2	2	2	0.0637	X / Y	0.924	FALSE	0.8496	1.005	0.173316	0.00676619	-0.0343	0.00132922
1893	Q9BQG2	NUD12_HUMAN	Peroxisomal NADH pyrophosphatase NUDT12	NUDT12	2	2	2	0.039	X / Y	1.1431	TRUE	1.0608	1.2319	0.0367796	5.41565e-05	0.0581	0.0010541
1894	Q96DE0	NUD16_HUMAN	U8 snoRNA-decapping enzyme	NUDT16	2	4	4	0.041	X / Y	1.0918	FALSE	1.0141	1.1756	0.117185	0.00129414	0.0382	0.00102952
1895	Q9BRJ7	SDOS_HUMAN	Protein syndesmos	NUDT16L1	2	2	2	0.0806	X / Y	1.0015	FALSE	0.8217	1.2206	0.49694	0.000372537	0.0007	0.00738422
1896	A8MXV4	NUD19_HUMAN	Nucleoside diphosphate-linked moiety X motif 19	NUDT19	2	2	2	0.0373	X / Y	1.0972	FALSE	0.9645	1.2481	0.235885	0.00186615	0.0403	0.00313256
1897	P50583	AP4A_HUMAN	Bis(5'-nucleosyl)-tetraphosphatase [asymmetrical]	NUDT2	2	5	5	0.102	X / Y	1.1833	FALSE	1.084	1.2918	0.0274585	1.99785e-05	0.0731	0.00145047
1898	O43809	CPSF5_HUMAN	Cleavage and polyadenylation specificity factor subunit 5	NUDT21	2	7	8	0.0352	X / Y	1.0201	FALSE	0.9151	1.1372	0.427276	0.197251	0.0086	0.00222596
1899	O95989	NUDT3_HUMAN	Diphosphoinositol polyphosphate phosphohydrolase 1	NUDT3	2	4	6	0.0814	X / Y	0.944	FALSE	0.8796	1.0132	0.207498	0.0327124	-0.025	0.000942953
1900	Q9NZJ9	NUDT4_HUMAN	Diphosphoinositol polyphosphate phosphohydrolase 2	NUDT4	2	3	4	0.05	X / Y	1.2363	FALSE	0.8577	1.782	0.280895	9.37989e-06	0.0921	0.0252105
1901	Q9UKK9	NUDT5_HUMAN	ADP-sugar pyrophosphatase	NUDT5	2	5	7	0.0731	X / Y	1.2761	TRUE	1.1521	1.4133	0.00851226	5.40024e-06	0.1059	0.00196872
1902	Q14980	NUMA1_HUMAN	Nuclear mitotic apparatus protein 1	NUMA1	2	21	27	0.0047	X / Y	0.9736	FALSE	0.8592	1.1033	0.415392	0.0716652	-0.0116	0.00294998
1903	P49757	NUMB_HUMAN	Protein numb homolog	NUMB	2	2	2	0.023	X / Y	0.9763	FALSE	0.8961	1.0638	0.390052	0.19417	-0.0104	0.00138756
1904	Q9Y6R0	NUMBL_HUMAN	Numb-like protein	NUMBL	2	2	2	0.0246	X / Y	0.9266	FALSE	0.7696	1.1156	0.340676	0.0156755	-0.0331	0.00650235
1905	O75694	NU155_HUMAN	Nuclear pore complex protein Nup155	NUP155	2	3	3	0.0115	X / Y	1.0357	FALSE	0.903	1.1878	0.39913	0.129785	0.0152	0.00354404
1906	P37198	NUP62_HUMAN	Nuclear pore glycoprotein p62	NUP62	2	2	2	0.0268	X / Y	1.0667	FALSE	0.9451	1.2038	0.296818	0.0265499	0.028	0.00275898
1907	Q8N1F7	NUP93_HUMAN	Nuclear pore complex protein Nup93	NUP93	2	2	2	0.011	X / Y	0.8825	FALSE	0.8	0.9735	0.101455	0.000346385	-0.0543	0.00181777
1908	P61970	NTF2_HUMAN	Nuclear transport factor 2	NUTF2	2	4	10	0.063	X / Y	1.0818	FALSE	1.0172	1.1506	0.100917	0.0103378	0.0342	0.000715946
1909	Q6DKJ4	NXN_HUMAN	Nucleoredoxin	NXN	2	2	2	0.0552	X / Y	1.0472	FALSE	0.9969	1.1	0.174605	0.0597811	0.02	0.000457461
1910	Q9Y6K5	OAS3_HUMAN	2'-5'-oligoadenylate synthase 3	OAS3	2	4	5	0.0138	X / Y	1.0478	FALSE	0.922	1.1907	0.357553	0.0410321	0.0203	0.00308397
1911	P04181	OAT_HUMAN	Ornithine aminotransferase, mitochondrial	OAT	2	5	6	0.0342	X / Y	0.9983	FALSE	0.8738	1.1407	0.495032	0.0287316	-0.0007	0.00334932
1912	Q9NX40	OCAD1_HUMAN	OCIA domain-containing protein 1	OCIAD1	2	5	7	0.0531	X / Y	1.1367	FALSE	0.974	1.3267	0.203465	0.00510197	0.0557	0.00450514
1913	Q56VL3	OCAD2_HUMAN	OCIA domain-containing protein 2	OCIAD2	2	2	2	0.0909	X / Y	1.2508	FALSE	0.9732	1.6074	0.186262	6.94505e-05	0.0972	0.0118735
1914	Q01968	OCRL_HUMAN	Inositol polyphosphate 5-phosphatase OCRL-1	OCRL	2	2	2	0.0133	X / Y	0.7932	TRUE	0.7162	0.8784	0.011573	1.1518e-07	-0.1006	0.00196393
1915	Q02218	ODO1_HUMAN	2-oxoglutarate dehydrogenase, mitochondrial	OGDH	2	17	26	0.0068	X / Y	0.932	FALSE	0.8437	1.0295	0.239475	0.0114457	-0.0306	0.00186837
1916	Q9ULD0	OGDHL_HUMAN	2-oxoglutarate dehydrogenase-like, mitochondrial	OGDHL	2	10	11	0.0228	X / Y	0.9082	FALSE	0.826	0.9985	0.154936	0.000162327	-0.0418	0.00169589
1917	Q9NZT2	OGFR_HUMAN	Opioid growth factor receptor	OGFR	2	2	2	0.0118	X / Y	1.0003	FALSE	0.8474	1.1807	0.499359	0.148124	0.0001	0.00518994
1918	Q5TC84	OGRL1_HUMAN	Opioid growth factor receptor-like protein 1	OGFRL1	2	3	3	0.0355	X / Y	0.916	FALSE	0.6513	1.2884	0.398517	0.243675	-0.0381	0.0219484
1919	P20774	MIME_HUMAN	Mimecan	OGN	2	3	4	0.0268	X / Y	1.2369	FALSE	0.8874	1.7241	0.260985	2.54966e-06	0.0923	0.0207986
1920	O15294	OGT1_HUMAN	UDP-N-acetylglucosamine--peptide N-acetylglucosaminyltransferase 110 kDa subunit	OGT	2	11	12	0.0124	X / Y	0.8715	TRUE	0.8092	0.9385	0.031738	1.65357e-05	-0.0597	0.00103627
1921	Q9NTK5	OLA1_HUMAN	Obg-like ATPase 1	OLA1	2	14	16	0.0278	X / Y	0.9857	FALSE	0.9248	1.0507	0.41094	0.159051	-0.0062	0.000768136
1922	Q9NRN5	OLFL3_HUMAN	Olfactomedin-like protein 3	OLFML3	2	2	3	0.0246	X / Y	1.1715	FALSE	0.6801	2.0179	0.385479	0.000166597	0.0688	0.0557692
1923	P23515	OMGP_HUMAN	Oligodendrocyte-myelin glycoprotein	OMG	2	7	13	0.025	X / Y	0.9149	FALSE	0.7573	1.1052	0.318931	4.75481e-05	-0.0386	0.0067416
1924	P47874	OMP_HUMAN	Olfactory marker protein	OMP	2	5	19	0.0613	X / Y	1.3497	FALSE	0.9717	1.8747	0.18068	3.57141e-06	0.1302	0.0203598
1925	O60313	OPA1_HUMAN	Dynamin-like 120 kDa protein, mitochondrial	OPA1	2	25	36	0.0094	X / Y	0.9089	TRUE	0.8611	0.9593	0.0384445	0.000327958	-0.0415	0.000550158
1926	Q14982	OPCM_HUMAN	Opioid-binding protein/cell adhesion molecule	OPCML	2	5	11	0.0232	X / Y	0.9262	FALSE	0.8141	1.0538	0.276346	2.51778e-05	-0.0333	0.0031412
1927	O60890	OPHN1_HUMAN	Oligophrenin-1	OPHN1	2	2	2	0.0087	X / Y	0.9386	FALSE	0.8548	1.0307	0.249154	0.0442002	-0.0275	0.00165081
1928	O14841	OPLA_HUMAN	5-oxoprolinase	OPLAH	2	7	7	0.0132	X / Y	1.1266	FALSE	1.0525	1.206	0.0399777	9.12224e-05	0.0518	0.000874527
1929	Q96CV9	OPTN_HUMAN	Optineurin	OPTN	2	6	7	0.0208	X / Y	1.0296	FALSE	0.9561	1.1089	0.346805	0.323854	0.0127	0.00103664
1930	P02763	A1AG1_HUMAN	Alpha-1-acid glycoprotein 1	ORM1	2	4	9	0.0746	X / Y	1.1539	FALSE	0.6554	2.0316	0.400082	4.40446e-05	0.0622	0.0603489
1931	P19652	A1AG2_HUMAN	Alpha-1-acid glycoprotein 2	ORM2	2	2	2	0.0498	X / Y	1.1849	FALSE	0.9388	1.4957	0.233118	3.76676e-05	0.0737	0.0102309
1932	P22059	OSBP1_HUMAN	Oxysterol-binding protein 1	OSBP	2	8	8	0.0112	X / Y	0.9026	TRUE	0.8581	0.9495	0.0215025	0.000432962	-0.0445	0.000483151
1933	Q969R2	OSBP2_HUMAN	Oxysterol-binding protein 2	OSBP2	2	2	2	0.0131	X / Y	0.9616	FALSE	0.9173	1.008	0.202736	0.0788526	-0.017	0.000418607
1934	Q9BXB4	OSB11_HUMAN	Oxysterol-binding protein-related protein 11	OSBPL11	2	3	4	0.0134	X / Y	0.9813	FALSE	0.8912	1.0805	0.422302	0.609606	-0.0082	0.00174791
1935	Q9BXW6	OSBL1_HUMAN	Oxysterol-binding protein-related protein 1	OSBPL1A	2	6	7	0.0168	X / Y	0.9486	FALSE	0.8644	1.0411	0.285292	0.00222231	-0.0229	0.00163144
1936	Q9H1P3	OSBL2_HUMAN	Oxysterol-binding protein-related protein 2	OSBPL2	2	5	6	0.0208	X / Y	1.0015	FALSE	0.9557	1.0496	0.487167	0.31541	0.0007	0.000414072
1937	Q9BZF1	OSBL8_HUMAN	Oxysterol-binding protein-related protein 8	OSBPL8	2	4	4	0.0214	X / Y	0.8048	FALSE	0.6742	0.9608	0.1101	9.41633e-07	-0.0943	0.0059155
1938	Q8WVF1	OSCP1_HUMAN	Protein OSCP1	OSCP1	2	3	4	0.0514	X / Y	1.1386	FALSE	0.941	1.3779	0.24798	0.00169401	0.0564	0.00685923
1939	Q9NPF4	OSGEP_HUMAN	Probable tRNA N6-adenosine threonylcarbamoyltransferase	OSGEP	2	2	2	0.0806	X / Y	1.0149	FALSE	0.8737	1.179	0.4607	0.110856	0.0064	0.00423526
1940	Q9H4B0	OSGP2_HUMAN	Probable tRNA N6-adenosine threonylcarbamoyltransferase, mitochondrial	OSGEPL1	2	2	2	0.0266	X / Y	0.9974	FALSE	0.837	1.1884	0.494029	0.0195113	-0.0011	0.00579426
1941	Q92882	OSTF1_HUMAN	Osteoclast-stimulating factor 1	OSTF1	2	3	3	0.0888	X / Y	0.9865	FALSE	0.8689	1.1201	0.45749	0.017622	-0.0059	0.0030389
1942	Q96FW1	OTUB1_HUMAN	Ubiquitin thioesterase OTUB1	OTUB1	2	7	11	0.0554	X / Y	0.8941	FALSE	0.8262	0.9676	0.0782765	0.000178226	-0.0486	0.00117674
1943	Q6GQQ9	OTU7B_HUMAN	OTU domain-containing protein 7B	OTUD7B	2	2	2	0.0261	X / Y	0.9906	FALSE	0.8714	1.1261	0.470758	0.272782	-0.0041	0.00309986
1944	P55809	SCOT1_HUMAN	Succinyl-CoA:3-ketoacid coenzyme A transferase 1, mitochondrial	OXCT1	2	17	41	0.0231	X / Y	0.953	FALSE	0.8948	1.015	0.222424	0.0404925	-0.0209	0.000748962
1945	Q8N573	OXR1_HUMAN	Oxidation resistance protein 1	OXR1	2	16	22	0.0103	X / Y	0.8817	FALSE	0.7904	0.9835	0.124614	0.00018998	-0.0547	0.00225274
1946	O95747	OXSR1_HUMAN	Serine/threonine-protein kinase OSR1	OXSR1	2	2	3	0.0228	X / Y	1.1192	FALSE	1.0416	1.2025	0.0584281	0.00673284	0.0489	0.000972289
1947	P01598	KV106_HUMAN	Merged into P01602.		2	2	2		X / Y	1.074	FALSE	0.757	1.5237	0.419163	0.0021654	0.031	0.0230722
1948	P18135, P01623	KV305_HUMAN, KV312_HUMAN	Merged into P01619.		2	2	3		X / Y		FALSE			1	1
1949	P07237	PDIA1_HUMAN	Protein disulfide-isomerase	P4HB	2	19	27	0.0256	X / Y	0.9895	FALSE	0.9103	1.0756	0.449709	0.222606	-0.0046	0.00131255
1950	Q9UQ80	PA2G4_HUMAN	Proliferation-associated protein 2G4	PA2G4	2	11	14	0.0533	X / Y	1.0009	FALSE	0.9521	1.0521	0.493142	0.327553	0.0004	0.000469467
1951	P11940	PABP1_HUMAN	Polyadenylate-binding protein 1	PABPC1	2	8	14	0.0267	X / Y	0.9812	FALSE	0.9086	1.0596	0.40241	0.798503	-0.0082	0.00111385
1952	Q13310	PABP4_HUMAN	Polyadenylate-binding protein 4	PABPC4	2	2	2	0.0264	X / Y	0.9211	FALSE	0.8531	0.9944	0.14159	0.0151554	-0.0357	0.00110723
1953	Q6VY07	PACS1_HUMAN	Phosphofurin acidic cluster sorting protein 1	PACS1	2	8	10	0.0291	X / Y	0.855	TRUE	0.8137	0.8983	0.000767566	9.52363e-05	-0.0681	0.000461435
1954	Q86VP3	PACS2_HUMAN	Phosphofurin acidic cluster sorting protein 2	PACS2	2	5	6	0.0101	X / Y	0.9477	FALSE	0.8187	1.0969	0.356612	0.578839	-0.0233	0.00403609
1955	Q9BY11	PACN1_HUMAN	Protein kinase C and casein kinase substrate in neurons protein 1	PACSIN1	2	16	31	0.027	X / Y	0.8186	FALSE	0.7058	0.9496	0.0887228	9.91561e-08	-0.0869	0.00415234
1956	Q9UNF0	PACN2_HUMAN	Protein kinase C and casein kinase substrate in neurons protein 2	PACSIN2	2	8	11	0.0226	X / Y	1.0215	FALSE	0.9419	1.1077	0.396719	0.470559	0.0092	0.00123995
1957	Q9UKS6	PACN3_HUMAN	Protein kinase C and casein kinase substrate in neurons protein 3	PACSIN3	2	4	5	0.0259	X / Y	1.1625	TRUE	1.1009	1.2275	0.00283446	1.00239e-05	0.0654	0.000558578
1958	Q9Y2J8	PADI2_HUMAN	Protein-arginine deiminase type-2	PADI2	2	19	35	0.0165	X / Y	1.1933	FALSE	0.9684	1.4704	0.198753	0.000380206	0.0767	0.00822632
1959	P43034	LIS1_HUMAN	Platelet-activating factor acetylhydrolase IB subunit alpha	PAFAH1B1	2	12	20	0.0171	X / Y	0.9162	FALSE	0.8107	1.0355	0.237287	0.00027578	-0.038	0.00282549
1960	P68402	PA1B2_HUMAN	Platelet-activating factor acetylhydrolase IB subunit beta	PAFAH1B2	2	3	7	0.083	X / Y	1.0518	FALSE	0.9726	1.1374	0.259376	0.0580624	0.0219	0.00115506
1961	Q15102	PA1B3_HUMAN	Platelet-activating factor acetylhydrolase IB subunit gamma	PAFAH1B3	2	4	7	0.0519	X / Y	1.1274	FALSE	0.9422	1.349	0.251936	0.000302817	0.0521	0.00607352
1962	P22234	PUR6_HUMAN	Multifunctional protein ADE2 [Includes: Phosphoribosylaminoimidazole-succinocarboxamide synthase	PAICS	2	16	23	0.0306	X / Y	1.0956	FALSE	1.0111	1.1873	0.127789	0.00475676	0.0397	0.00121762
1963	Q9H074	PAIP1_HUMAN	Polyadenylate-binding protein-interacting protein 1	PAIP1	2	3	3	0.0167	X / Y	0.9939	FALSE	0.9312	1.0608	0.462348	0.542504	-0.0027	0.000800147
1964	Q13153	PAK1_HUMAN	Serine/threonine-protein kinase PAK 1	PAK1	2	4	5	0.0165	X / Y	0.9165	FALSE	0.8493	0.9891	0.126271	0.000107199	-0.0378	0.00109403
1965	Q13177	PAK2_HUMAN	Serine/threonine-protein kinase PAK 2	PAK2	2	5	7	0.0458	X / Y	1.0831	FALSE	1.0012	1.1717	0.154974	0.00621256	0.0347	0.0011658
1966	O75914	PAK3_HUMAN	Serine/threonine-protein kinase PAK 3	PAK3	2	2	2	0.0161	X / Y	0.8373	FALSE	0.75	0.9346	0.0531711	1.06462e-05	-0.0771	0.00228215
1967	Q8WX93	PALLD_HUMAN	Palladin	PALLD	2	6	8	0.0137	X / Y	1.0914	FALSE	0.965	1.2342	0.238647	0.000230632	0.038	0.00285387
1968	O75781	PALM_HUMAN	Paralemmin-1	PALM	2	14	23	0.0491	X / Y	1.0415	FALSE	0.9342	1.1612	0.354182	0.0945092	0.0177	0.00223015
1969	Q8IXS6	PALM2_HUMAN	Paralemmin-2	PALM2	2	2	3	0.0396	X / Y	1.1656	FALSE	0.9228	1.4723	0.255899	0.000109185	0.0665	0.0102893
1970	P19021	AMD_HUMAN	Peptidyl-glycine alpha-amidating monooxygenase	PAM	2	5	6	0.0113	X / Y	0.812	FALSE	0.7127	0.9251	0.0551492	1.39173e-07	-0.0905	0.00320954
1971	Q9NVE7	PANK4_HUMAN	Pantothenate kinase 4	PANK4	2	8	14	0.0142	X / Y	0.8579	TRUE	0.8139	0.9042	0.00178182	7.24486e-07	-0.0666	0.000521967
1972	O95428	PPN_HUMAN	Papilin	PAPLN	2	3	3	0.0102	X / Y	1.132	FALSE	0.951	1.3474	0.238362	6.86427e-06	0.0538	0.00572405
1973	Q99497	PARK7_HUMAN	Protein deglycase DJ-1	PARK7	2	13	20	0.037	X / Y	1.0984	FALSE	1.0042	1.2014	0.14748	0.00151891	0.0408	0.00151464
1974	P09874	PARP1_HUMAN	Poly [ADP-ribose] polymerase 1	PARP1	2	10	14	0.0079	X / Y	0.7654	TRUE	0.6659	0.8797	0.0274152	4.79502e-07	-0.1161	0.0036567
1975	Q7L3T8	SYPM_HUMAN	Probable proline--tRNA ligase, mitochondrial	PARS2	2	2	2	0.0147	X / Y	1.0297	FALSE	0.959	1.1055	0.340326	0.213266	0.0127	0.000952735
1976	Q9BVG4	PBDC1_HUMAN	Protein PBDC1	PBDC1	2	2	4	0.0429	X / Y	1.0869	TRUE	1.0487	1.1266	0.00996695	0.0025418	0.0362	0.000241951
1977	P30039	PBLD_HUMAN	Phenazine biosynthesis-like domain-containing protein	PBLD	2	2	3	0.0486	X / Y	1.3623	TRUE	1.133	1.6379	0.0467221	8.82451e-06	0.1343	0.00640572
1978	Q96AQ6	PBIP1_HUMAN	Pre-B-cell leukemia transcription factor-interacting protein 1	PBXIP1	2	20	23	0.0137	X / Y	0.956	FALSE	0.8436	1.0834	0.359671	0.441983	-0.0195	0.00295196
1979	P11498	PYC_HUMAN	Pyruvate carboxylase, mitochondrial	PC	2	29	39	0.0068	X / Y	0.9874	FALSE	0.9115	1.0696	0.436937	0.212335	-0.0055	0.00120519
1980	P61457	PHS_HUMAN	Pterin-4-alpha-carbinolamine dehydratase	PCBD1	2	2	2	0.0962	X / Y	1.1276	TRUE	1.0756	1.1822	0.00552261	8.15412e-05	0.0522	0.000421472
1981	Q9H0N5	PHS2_HUMAN	Pterin-4-alpha-carbinolamine dehydratase 2	PCBD2	2	2	2	0.0769	X / Y	1.122	FALSE	1.0114	1.2448	0.133771	0.000453899	0.05	0.00203327
1982	Q15365	PCBP1_HUMAN	Poly(rC)-binding protein 1	PCBP1	2	8	20	0.0225	X / Y	1.0574	FALSE	0.9788	1.1423	0.234967	0.277864	0.0242	0.00112445
1983	Q15366	PCBP2_HUMAN	Poly(rC)-binding protein 2	PCBP2	2	4	10	0.0219	X / Y	1.0162	FALSE	0.9724	1.0621	0.357519	0.787259	0.007	0.000367312
1984	P57721	PCBP3_HUMAN	Poly(rC)-binding protein 3	PCBP3	2	7	12	0.0216	X / Y	0.859	TRUE	0.7884	0.9358	0.0380525	3.13311e-06	-0.066	0.00138559
1985	P05165	PCCA_HUMAN	Propionyl-CoA carboxylase alpha chain, mitochondrial	PCCA	2	5	6	0.0206	X / Y	0.9707	FALSE	0.8848	1.0649	0.374085	0.236611	-0.0129	0.00161801
1986	P05166	PCCB_HUMAN	Propionyl-CoA carboxylase beta chain, mitochondrial	PCCB	2	9	11	0.0371	X / Y	1.1278	TRUE	1.0548	1.2058	0.0361118	0.000768822	0.0522	0.000844274
1987	Q08174	PCDH1_HUMAN	Protocadherin-1	PCDH1	2	6	6	0.0085	X / Y	0.9517	FALSE	0.8952	1.0118	0.209362	0.0349457	-0.0215	0.000707352
1988	O60245	PCDH7_HUMAN	Protocadherin-7	PCDH7	2	3	4	0.015	X / Y	1.0598	FALSE	1.0061	1.1163	0.13191	0.207701	0.0252	0.000509186
1989	Q9HC56	PCDH9_HUMAN	Protocadherin-9	PCDH9	2	4	4	0.0113	X / Y	1.1645	FALSE	1.0088	1.3442	0.1443	0.000217141	0.0661	0.00388367
1990	Q9Y5G8, Q9Y5G9	PCDG4_HUMAN, PCDG5_HUMAN	Protocadherin gamma-A4, Protocadherin gamma-A5	PCDHGA4, PCDHGA5	2	1	1	0.0172	X / Y	1.0524	FALSE	0.7642	1.4492	0.436643	0.0138479	0.0222	0.0193136
1991	Q9UN70	PCDGK_HUMAN	Protocadherin gamma-C3	PCDHGC3	2	3	3	0.0096	X / Y	1.0402	FALSE	0.9702	1.1152	0.285971	0.214563	0.0171	0.000915482
1992	Q16822	PCKGM_HUMAN	Phosphoenolpyruvate carboxykinase [GTP], mitochondrial	PCK2	2	8	9	0.0125	X / Y	1.1186	FALSE	0.9623	1.3003	0.228285	0.00298902	0.0487	0.0042742
1993	Q9Y6V0	PCLO_HUMAN	Protein piccolo	PCLO	2	9	12	0.003	X / Y	0.8919	FALSE	0.7934	1.0028	0.164461	2.45876e-05	-0.0497	0.0025876
1994	P22061	PIMT_HUMAN	Protein-L-isoaspartate(D-aspartate) O-methyltransferase	PCMT1	2	8	22	0.0617	X / Y	0.9539	FALSE	0.8854	1.0276	0.262814	0.0354816	-0.0205	0.00104504
1995	P12004	PCNA_HUMAN	Proliferating cell nuclear antigen	PCNA	2	2	3	0.0575	X / Y	1.0056	FALSE	0.8815	1.1471	0.48318	0.132143	0.0024	0.00327195
1996	Q8WW12	PCNP_HUMAN	PEST proteolytic signal-containing nuclear protein	PCNP	2	3	5	0.0449	X / Y	0.973	FALSE	0.8979	1.0544	0.36678	0.259619	-0.0119	0.00121642
1997	A6NKN8	PC4L1_HUMAN	Purkinje cell protein 4-like protein 1	PCP4L1	2	2	3	0.2059	X / Y	0.8129	FALSE	0.7185	0.9198	0.0467331	6.46567e-06	-0.09	0.00287626
1998	Q9UHG2	PCSK1_HUMAN	ProSAAS	PCSK1N	2	6	10	0.0615	X / Y	1.051	FALSE	0.9357	1.1805	0.334428	0.32216	0.0216	0.00254733
1999	Q9UHG3	PCYOX_HUMAN	Prenylcysteine oxidase 1	PCYOX1	2	2	3	0.0218	X / Y	0.8894	FALSE	0.8122	0.9739	0.0981983	0.000694583	-0.0509	0.00155347
[truncated: 1,215 more rows]
